# Supplementary material for: Defining the Transcriptional and Cellular Landscape of Type 1 Diabetes in the NOD Mouse
Source: PLoS One. 2013 Mar 26;8(3):e59701. doi: 10.1371/journal.pone.0059701 (PMC3608568; doi:10.1371/journal.pone.0059701)
Supplement: Table S1 — List of genes identified using Pearson’s correlation and pairwise statistical analysis. (XLSX) [file pone.0059701.s006.xlsx]

## Sheet: 4 wk in 888 for paper
	Sample Probe Intensity (Log2)											Moderated t test with FDR against 2wk NOD
Description	NOD 2wk	NOD 4wk	NOD 6wk	NOD 8wk	NOD 12wk	NOD 18wk	NOD Diabetic	B6.g7 6wk	C57BL/6 6wk	NOD.RAG 2wk	NOD.RAG 6wk	4wk	6wk	8wk	12wk	18wk	dbx	ANOVA
9930111J21Rik2	4.35605	5.50228	5.26622	5.61415	6.46514	6.71821	7.70445	4.50119	4.54827	4.48339	4.58955	1.81e-05	0.000632	1.23e-06	0.000187	1.34e-06	3.5e-07	1.48e-05
Acta2	5.76106	7.5216	6.63585	5.897	5.95724	6.81658	8.54212	6.09091	5.83116	5.78702	5.63121	8.46e-07	0.00394	0.408	0.485	0.00181	4.66e-07	1.15e-08
Anxa1	5.21442	6.23973	5.26761	4.50973	5.70694	6.3156	7.41525	4.84312	4.75294	5.30726	4.57038	0.000671	0.898	0.00218	0.214	0.00954	0.000186	1.07e-05
BC023105	1.51241	3.72016	3.69234	4.50044	6.28729	7.03525	6.94765	1.43411	1.51598	1.49499	1.36699	2.85e-07	5.32e-05	8.61e-08	3.7e-05	1.13e-09	5e-06	7.55e-11
C3ar1	3.9513	5.38814	4.98771	4.89752	5.56536	5.57555	5.76469	4.21293	4.32751	4.06489	4.57831	2.2e-05	0.000547	0.000665	0.00246	0.000362	0.000412	2.89e-05
Ccl19	5.2606	6.42216	6.56449	7.65226	8.23621	9.41193	11.0109	5.83023	5.86076	5.32763	6.07304	0.000351	0.000158	5.87e-08	0.000248	1.65e-07	4.89e-08	1.37e-06
Ccl3	5.19085	6.77062	5.29702	5.28139	6.06596	6.28783	7.74164	6.29646	7.40886	4.10413	5.60643	0.000125	0.767	0.713	0.0448	0.0218	9.94e-05	9.39e-06
Ccl5	4.8902	6.40457	6.49972	7.2946	8.27441	9.39556	10.7539	5.39824	5.14129	5.03254	5.19201	1.23e-06	5.71e-06	3.79e-09	4.28e-05	1.24e-09	1.73e-09	3.93e-09
Ccr2	2.40985	3.58492	3.67693	3.98391	4.59526	4.6496	4.84512	2.65731	2.56972	2.52089	2.74188	2.32e-05	3.34e-05	2.86e-07	0.000318	6.96e-06	3.71e-06	6.37e-11
Cd274	4.96201	6.36471	6.13699	6.19275	6.98665	7.62544	8.2823	5.66169	5.59096	5.07317	5.95613	5.42e-06	3.99e-05	1.94e-06	0.00033	5.21e-07	1.51e-06	6.26e-09
Cd74	5.04829	6.98613	7.17482	7.47176	8.73853	9.41637	10.551	6.99102	7.17516	5.03616	7.04913	2.02e-05	1.74e-05	8.37e-07	8.26e-05	2.34e-07	8.75e-08	2.33e-08
Csn3	2.9178	4.01915	3.66376	3.38185	3.55563	3.81725	4.73626	3.10624	3.07991	2.81362	2.94676	8.06e-06	0.000607	0.000904	0.00983	0.00122	0.000207	4.84e-07
Ctss	5.67326	6.7721	6.78109	7.66477	8.34768	9.01518	9.54506	6.6154	6.94317	5.74641	6.94645	0.00141	0.00207	4.22e-06	0.000798	1.89e-06	2.45e-06	3.86e-08
Cxcl9	3.90064	5.98146	6.32339	7.58227	8.21786	9.15497	11.5011	4.33718	4.13194	3.97375	4.20635	0.000508	4.84e-05	5.47e-08	7.77e-05	2.71e-08	1.67e-08	1.26e-05
Cybb	4.34837	5.58939	5.40504	6.14875	6.78163	7.60771	7.598	4.81346	5.04934	4.55475	5.38641	6.1e-06	0.000391	8.29e-08	0.000209	1.65e-07	4.34e-06	9.14e-07
Cytl1	3.97396	5.59179	5.37451	5.12007	4.84742	4.9772	6.89449	4.79477	4.28808	4.59725	4.54454	4.73e-06	1.98e-05	3.51e-07	0.00331	0.00357	1.11e-05	6.52e-11
Dapl1	5.63072	8.45982	7.73297	6.85155	7.2407	7.70361	10.0054	7.69611	8.48634	5.89676	7.39653	7.54e-07	5.16e-06	7.55e-05	0.00952	0.00242	7.86e-06	2.67e-10
Ddx60	3.94967	5.87699	5.23486	4.84004	6.00912	5.85191	5.66413	4.57935	4.88538	4.24337	4.8863	2.86e-06	6.07e-05	0.000162	0.0006	2.99e-05	0.000416	1.21e-12
F630111L10Rik	4.37758	5.51364	5.54117	5.08194	5.54004	5.31268	6.17248	4.68899	4.55906	4.41471	4.76329	1.32e-05	1.48e-05	0.000127	0.000858	0.0122	6.77e-05	1.5e-07
Fabp7	4.52574	5.77963	5.9648	5.11024	5.46878	6.27515	5.42019	5.09309	4.43442	4.17801	5.05758	0.000546	0.000378	0.0211	0.0298	0.00165	0.0544	1.15e-09
Fcer1g	4.60207	5.8266	5.74434	6.49865	6.19032	6.40038	7.84804	5.77081	5.76767	4.67751	5.72264	3.03e-06	2.73e-05	1.22e-08	0.000555	7.54e-06	3.29e-07	1.26e-09
Gbp11	3.17778	4.23691	4.5965	5.62765	6.32237	6.45507	6.56295	3.39593	3.22245	3.20164	3.24268	0.00356	0.000144	5.49e-07	0.000293	6.88e-06	1.2e-05	2.84e-12
Gbp2	3.80093	5.7699	5.53725	6.46367	7.03273	7.90318	9.29536	4.02522	4.04135	3.92724	4.04428	1.72e-05	5.65e-05	2.81e-07	0.000149	2.8e-08	4.73e-08	0.000477
Gbp3	4.11031	5.4028	5.1032	5.16763	5.65066	6.5965	7.96702	3.96345	4.00036	4.30943	4.14378	5.1e-06	7.45e-05	2.15e-05	0.000502	2.78e-06	1.72e-07	1.01e-09
Gbp4	3.75582	5.97877	6.0887	6.88269	8.18447	8.69418	9.76197	4.48403	4.16287	4.04961	4.30855	1.11e-05	1.34e-05	1.6e-07	3.72e-05	7.1e-09	1.76e-08	1.04e-06
Gbp6	5.29335	6.44155	6.25106	6.40923	7.18326	7.69133	7.95469	5.54488	5.53059	5.30765	5.68767	0.000128	0.000668	4.48e-05	0.000567	4.19e-06	3.47e-06	1.77e-10
Gbp8	3.39132	4.82696	5.0166	5.55428	6.50008	7.35855	8.33704	3.8972	3.46737	3.55159	3.96911	1.98e-05	8.4e-06	2.01e-07	0.000144	7.69e-09	8.13e-08	1.45e-08
Gm10567	5.08928	6.13877	6.02646	5.56265	6.2736	6.11633	6.98225	6.20502	6.59483	5.14449	5.97879	6.9e-05	0.0002	0.00287	0.00385	0.0013	0.00037	4.43e-09
Gm12185	2.86789	3.98054	3.81154	3.48136	4.40431	4.43011	5.52773	3.06266	3.01775	3.02641	2.90568	0.000129	0.000909	0.00266	0.00436	0.00111	7.65e-05	1.79e-08
Gm16970	4.51817	5.66141	5.6967	5.7025	5.66188	5.82796	9.07462	4.31516	4.47794	4.61506	4.91631	2.21e-06	5.88e-05	6.98e-08	0.00208	0.000127	4.04e-06	6.81e-10
Gm4841	3.26273	5.12352	4.93482	6.00492	7.12186	7.03592	7.56658	3.36998	3.24637	3.12066	3.06363	2.84e-07	6.69e-06	3.67e-09	1.71e-05	2.93e-08	1.88e-06	1.31e-07
Gm4964	2.00298	4.74259	4.26518	4.96948	4.41806	6.15581	7.66395	2.21466	1.92276	2.01747	2.52466	4.84e-12	1.18e-05	8.36e-10	1.82e-05	7.66e-07	2.8e-05	6.44e-11
Gm5431	2.24196	3.44956	2.88766	3.70736	3.60703	3.80915	4.98567	2.26159	2.30413	2.26279	2.37756	0.00488	0.0526	3.85e-05	0.012	0.0121	0.000127	1.21e-10
Gucy2c	4.3482	5.44216	5.18101	5.57175	5.39166	5.32658	5.84451	5.35662	5.78872	4.25821	5.29741	3.59e-06	2.33e-05	3.99e-08	0.000832	0.000999	0.000163	4.59e-09
H2-Aa	4.81162	6.01605	6.48296	8.03438	8.38693	9.29062	9.7396	6.45523	7.04056	5.09217	6.63624	0.000489	0.000104	3.18e-08	0.000119	2.31e-07	4.81e-07	3.61e-11
H2-Ab1	5.18331	6.27606	6.91551	7.28671	8.42655	9.1539	10.1022	6.73859	7.17347	5.03856	6.70755	0.000384	2.82e-05	2.8e-07	4.44e-05	1.83e-08	5.96e-08	4.39e-09
H2-Eb1	5.18634	6.48302	7.00095	8.00814	7.87694	8.36523	10.0494	6.6452	6.66192	5.15155	6.82424	0.000225	2.37e-05	1.2e-07	0.000334	4.94e-06	8.99e-07	7.01e-09
Herc6	4.72031	6.19448	5.8845	5.68082	6.24319	6.81365	7.01913	5.09192	5.14196	4.88781	5.46216	4.08e-06	4.73e-05	3.21e-05	0.00396	1.89e-06	5.62e-06	2.48e-10
I830012O16Rik	2.17325	3.29676	2.6211	2.94209	2.72846	3.80598	3.67385	2.77818	3.05738	2.56499	2.75455	0.00229	0.0972	0.000883	0.0781	0.000338	0.00403	1.62e-10
Ifi27l2a	4.33438	5.85229	5.59311	6.15497	6.5843	7.44938	7.87909	5.31117	5.33974	5.46098	5.72627	8.69e-06	0.000284	8.65e-08	0.00054	1.03e-06	5.86e-07	5.68e-09
Ifi44	4.37709	5.51178	5.20185	5.21607	5.88195	6.15166	6.23629	4.98172	4.9699	4.97465	4.88515	2.26e-05	0.0002	5.17e-06	0.000683	4.3e-06	4.34e-06	7.04e-08
Ifi47	2.96924	4.01882	3.79532	4.68373	5.00963	5.52701	6.31511	3.34089	3.15168	3.08936	3.21663	3.15e-05	0.000116	5.91e-08	0.000288	4.25e-07	1.68e-08	0.000341
Ifit1	3.65994	5.30155	5.14921	4.92432	5.67131	5.9701	6.06401	4.33374	4.8144	4.07351	4.86543	6.51e-05	0.000118	6.49e-05	0.000897	2.06e-05	5.38e-05	3.41e-06
Ifit3	4.05662	6.02898	5.23598	5.55744	6.35272	6.9331	7.0001	4.83733	4.87033	4.55673	4.82332	4.59e-05	0.00015	5.08e-07	0.000291	6.99e-06	3.82e-06	1.31e-07
Iigp1	3.44921	5.86191	6.14193	6.85154	8.09156	8.5026	8.99788	4.17187	4.00145	3.81777	3.74103	7.99e-06	6.71e-06	7.26e-08	2.64e-05	6.77e-09	6.34e-08	2.11e-09
Il18bp	6.1522	7.52469	7.2314	7.47663	7.73068	7.92808	8.80893	6.47985	6.37942	6.1118	6.70535	6.81e-07	4.35e-05	3.24e-07	0.000419	2.26e-06	3.66e-06	5.32e-10
Il1r2	4.4861	5.73629	5.41735	4.99424	5.40966	5.1162	6.05821	4.44367	5.00346	4.73381	5.71135	4.8e-05	0.000525	0.00889	0.0247	0.105	0.000485	1.8e-08
Irf7	4.57242	5.8154	5.2801	4.87804	4.91621	5.0608	6.12954	4.65559	4.81448	4.71778	4.91503	5.36e-05	0.00164	0.0577	0.214	0.0769	0.000239	1.26e-05
Irgm1	5.38245	6.83566	6.82142	7.20039	7.6596	8.19989	8.55955	5.49246	5.69698	5.79454	6.01121	2.82e-05	0.00016	8.56e-07	0.00024	1.06e-06	1.1e-06	1.51e-08
Irgm2	4.9274	7.11594	6.75369	7.10604	8.21892	8.88213	9.6907	5.85797	5.88517	5.36791	5.58789	2.08e-06	3.45e-05	1.1e-06	9.67e-05	1.01e-08	1.45e-07	6.64e-08
Itih4	5.0806	8.47576	8.75297	8.9471	8.85757	8.31287	10.202	6.79682	6.18136	8.20346	8.8005	8.62e-07	1.62e-06	2.77e-09	0.000196	3e-05	3.29e-07	2.02e-09
LOC435333	4.13459	5.50533	5.27909	5.78869	5.2948	5.87228	9.88152	4.11777	4.06198	4.02217	4.39723	2.96e-07	5.09e-05	4.32e-09	0.000996	4.8e-05	1.35e-07	1.27e-09
Ly6a	5.39321	7.64495	7.41646	8.23899	8.59972	9.60331	10.4895	7.47419	7.54715	5.59333	6.83789	2.35e-07	6.84e-06	4.94e-08	8.67e-05	6.77e-09	1.72e-08	9.41e-08
Ly6c1	6.55703	7.92447	7.98892	7.68551	8.03844	8.83228	8.95008	7.7018	7.7409	6.79683	7.61119	1.45e-06	2.64e-05	1.5e-05	0.000386	1.34e-06	4.01e-07	9.96e-09
Ly6c2	5.99998	7.27172	7.24873	7.61249	7.34028	8.16848	8.17019	6.90475	6.99342	6.27475	6.98247	4.1e-06	2.42e-05	1.57e-07	0.000487	1.6e-06	1.1e-06	2.33e-07
Lyz2	4.87733	6.87896	6.46272	7.83379	8.37674	9.4899	10.8385	5.303	5.67495	4.54655	6.39674	0.000127	0.000288	2.8e-07	0.000568	9.57e-07	2.52e-07	6.92e-10
Mpa2l	4.20816	6.18246	6.18486	6.84746	7.94792	8.56345	9.7801	4.31047	4.16835	4.35264	4.39396	2.32e-05	2.76e-05	1.58e-07	2.95e-05	7.25e-09	1.73e-08	1.79e-09
Myh11	5.10919	6.34448	5.99066	5.90438	5.71573	5.96585	6.87538	5.35432	5.47474	5.14125	5.4662	5.17e-07	7.91e-05	3.59e-07	0.00604	0.000705	4.29e-06	5.17e-07
Nrsn1	4.8947	5.9235	6.01455	5.58885	6.21717	6.03917	6.15445	5.80203	5.34481	4.52238	6.19063	0.00252	0.00119	0.0186	0.0152	0.015	0.0164	1.04e-08
Oas1g	4.26087	5.73045	5.31086	4.95215	5.66304	5.69613	6.14247	4.71466	4.72179	5.08982	5.19618	2.24e-06	7.81e-05	6.91e-05	0.000376	4.33e-05	8.14e-05	4.91e-12
Oasl2	4.28617	5.94822	5.62841	5.66934	5.96947	6.24235	7.12179	5.04188	5.21654	4.52566	5.1323	1.35e-05	1.29e-05	2.82e-07	0.00111	1.02e-05	4.03e-06	1.41e-07
Parp14	5.40484	6.59613	6.51112	6.77244	6.89453	7.42718	7.39641	5.64191	5.7023	5.57648	6.28488	4.6e-06	4.72e-05	1.38e-07	0.000635	1.05e-06	4.37e-05	2.12e-07
Pdyn	4.54121	6.34199	6.27581	5.59268	6.41588	6.17965	6.7686	6.32446	6.81279	4.24187	6.38435	5.7e-06	5.34e-06	0.000107	0.000266	0.000415	9.73e-05	9e-08
Psmb9	6.76742	7.84032	7.84434	8.12752	8.7785	9.2137	9.83568	7.50406	7.1137	6.91389	7.52824	8.28e-06	0.000201	6.07e-07	0.000151	1.58e-07	6.03e-07	4.64e-10
Rspo4	4.83607	6.05442	5.56366	5.34338	5.41841	5.32647	6.57213	6.13946	6.37286	4.70196	5.52351	7.24e-06	0.00154	0.000811	0.0292	0.165	0.000673	1.73e-10
Rtp4	5.01072	6.74474	6.46515	6.68059	7.48897	7.66928	7.89625	5.6386	5.94136	6.32669	6.225	1.08e-06	3.27e-05	1.69e-07	3.7e-05	3.65e-08	2.18e-06	1.4e-09
S100a4	5.31635	6.96428	6.9673	7.46581	7.97597	8.47531	9.14262	6.29112	6.05216	5.06745	7.07528	5.11e-06	2.74e-05	1.23e-07	0.000401	1.35e-06	2.38e-07	1.19e-09
S100a6	7.17698	8.19879	7.9946	8.43697	8.7831	9.35411	9.91769	7.80493	7.41884	7.08275	7.70615	0.00095	0.00616	2.05e-06	0.00134	1.89e-05	1.29e-06	4.82e-08
Samd9l	6.20795	7.30804	6.97579	5.53017	7.45309	7.82932	7.79823	6.33919	6.46163	6.33139	7.13667	5.81e-05	0.00542	0.0047	0.0104	0.000145	0.000234	4.03e-08
Scd1	4.92631	6.62787	6.53689	6.74115	6.9124	7.27744	7.79667	7.90911	7.1595	5.07762	7.28533	2.87e-07	3.66e-06	1.06e-08	1.69e-05	1.33e-06	9.02e-08	6.05e-07
Serping1	7.95198	9.08506	8.73688	9.08516	9.51898	9.72308	11.0297	8.20147	8.04551	7.65787	8.11848	1.35e-05	0.00112	3.49e-05	0.00122	9.77e-05	3.28e-06	4.13e-08
Sgcd	3.5233	4.79595	4.52516	4.38367	4.53028	4.73587	4.66739	4.25015	4.46972	3.76871	4.44148	3.04e-06	5.36e-05	3.06e-06	0.00173	0.000127	0.00165	3.64e-08
Stat1	5.95103	7.24132	6.85909	7.22542	7.70904	8.35544	9.42598	6.085	6.15231	6.31532	6.52768	1.01e-05	0.0007	1.47e-05	0.00083	4.75e-07	6.04e-07	3.19e-06
Stat2	5.97741	6.98612	6.5616	6.51953	6.70803	6.7693	7.41397	5.95277	6.05436	6.13683	6.54103	1.24e-05	0.0026	0.00051	0.00825	0.00203	0.000119	1.07e-07
Tgtp1	4.97874	7.38303	7.08646	8.19244	9.07543	9.51633	11.1928	6.01274	6.01231	5.98899	5.83282	7.19e-06	6.68e-06	3.51e-08	1.51e-05	1.87e-09	1.72e-08	7.69e-08
Tmem71	4.14217	5.30524	5.11513	4.26567	5.25354	4.97655	5.51385	5.1777	5.10498	4.28904	5.17713	9.34e-06	8.8e-05	0.356	0.00297	0.0024	4.07e-05	7.03e-09
Tmtc1	5.43949	6.46933	6.43175	6.22301	6.66024	6.70844	7.45523	5.98872	5.79592	5.40677	6.39127	2.95e-05	0.000211	5.8e-05	0.00184	0.000372	7.45e-05	4.12e-07
Tnfrsf23	4.96936	7.05826	6.15606	5.83759	5.66651	6.04744	6.65508	5.51898	5.79996	5.09811	6.00052	2.81e-07	4.61e-05	7.38e-05	0.0586	0.00268	0.00242	6e-08
Vip	4.28399	6.01443	5.32929	6.12713	6.14371	6.61008	7.37386	6.05829	5.12521	4.56845	5.10687	0.000343	0.00221	1.42e-06	0.00383	0.000347	0.000448	4.78e-07
Xaf1	4.40881	5.58245	5.37181	5.66594	5.90738	6.31468	6.75598	4.8087	4.84287	5.21843	5.08316	7.8e-05	0.00043	2.52e-06	0.00135	3.27e-05	7.26e-06	2.36e-09
Zbp1	4.04614	5.21176	5.0335	5.43639	5.80868	6.14474	7.34172	3.98036	4.17334	4.13967	4.18977	6.41e-05	0.000147	3.32e-07	0.0012	1.43e-05	1.79e-06	1.24e-09
4930467E23Rik	3.79912	4.50744	5.29718	4.64409	5.60161	6.17907	4.80646	4.67887	4.97963	3.52679	4.42729	0.00405	5.33e-05	0.000807	0.000895	5.1e-06	0.00515	2.45e-07
AW112010	5.19076	6.15639	6.44007	6.83072	7.73891	8.50585	9.12103	5.60348	5.63619	5.42323	5.84598	0.00146	6.01e-05	1.64e-06	0.000404	3.97e-08	1.17e-07	4.14e-09
C3	5.49209	6.12884	6.56548	7.82302	8.26293	9.17453	10.713	6.38324	6.08058	5.14182	6.21263	0.00718	0.000259	1.8e-08	0.000199	2.69e-08	1.69e-08	1.44e-11
C4b	4.67224	5.50215	5.68024	6.74896	6.37968	6.63841	7.91413	4.77748	4.39696	5.68252	7.16816	0.000256	9.83e-05	4.99e-09	9.75e-05	6.49e-06	4.45e-07	4.49e-11
Cd52	4.42444	4.92062	5.49539	6.89501	7.88205	8.73469	9.8113	5.58356	5.56057	4.19645	5.41443	0.0909	0.0041	1.97e-07	0.0002	3.83e-07	1.99e-07	1.34e-11
Gbp5	2.76321	3.6313	3.78104	3.61996	4.15716	5.03464	7.03988	2.8694	2.99698	2.87772	2.8859	0.000478	0.000638	0.000211	0.00111	7.1e-06	2.35e-07	2.54e-10
Lcat	4.8465	5.54165	5.86555	6.89743	6.33478	6.43242	8.7148	6.72942	6.13291	5.40935	6.20061	0.000731	0.00145	2.02e-08	0.00115	2.2e-06	2.04e-07	5.56e-09
2010001M09Rik	4.69544	4.41751	4.73464	5.98656	5.32192	5.36573	6.42291	4.52434	4.54043	4.44584	4.6784	0.129	0.874	8.98e-07	0.0375	0.0277	0.000847	8.54e-09
A2m	4.31802	4.23683	4.4644	5.42694	4.92882	4.73741	5.24674	4.29612	4.13567	4.26138	4.2796	0.623	0.351	1.89e-07	0.0132	0.0837	0.00114	2.39e-09
A430093F15Rik	4.04517	3.95997	4.2947	5.07212	4.7473	4.64997	4.73718	4.19926	3.95474	4.10252	4.05483	0.577	0.13	3.14e-07	0.00462	0.0267	0.00794	7.28e-08
AB124611	4.56427	4.47633	4.65152	5.63779	5.34385	5.51944	6.02378	4.52439	4.43324	4.37447	4.62353	0.494	0.627	2.77e-08	0.00573	0.00235	2.24e-06	1.26e-09
Abcg3	2.68147	2.48372	2.9788	3.80937	3.82467	3.97145	3.759	2.99909	2.79101	2.65143	2.81179	0.116	0.0473	3.99e-08	0.000822	5.88e-05	0.00506	3.19e-09
AF251705	4.39496	5.06696	5.03638	5.52657	5.79898	5.90789	6.62643	4.50466	4.55325	4.51291	4.85849	0.00111	0.00198	1.37e-06	0.00099	9.81e-05	1.82e-05	6.73e-09
AI607873	3.79872	3.8953	4.0474	4.83366	4.70396	5.24354	6.02818	4.14711	4.51385	3.77134	3.73687	0.591	0.182	1.27e-06	0.00193	0.000121	1.74e-05	4.71e-09
Aif1	3.77406	4.7494	4.49386	5.36678	6.28496	7.02894	6.74355	4.34714	4.00222	3.91648	4.22298	0.000295	0.0102	6.75e-06	0.000567	3.68e-07	2.36e-05	1.11e-08
Aim2	3.1949	3.36534	3.53241	5.15105	5.2516	5.66408	5.68888	3.39944	3.67682	3.511	3.59777	0.51	0.186	9.44e-08	0.000447	9.19e-06	6.28e-06	9.8e-11
Amica1	3.68874	3.91668	3.98159	4.86336	4.53814	4.78526	5.01568	3.77271	3.53441	3.8144	3.72217	0.046	0.0503	1.73e-08	0.00511	5.44e-05	1.69e-05	5.57e-10
Apol9b	4.21341	4.71301	4.77595	5.5174	4.7522	5.00639	5.56763	4.47166	4.35233	4.73843	4.72743	0.00265	0.0127	5.17e-08	0.0256	0.00295	0.000614	9.48e-07
Arhgap4	4.09093	3.83411	4.11829	5.09937	4.6107	4.51478	5.92495	3.85261	3.88279	4.13437	4.0135	0.192	0.918	4.98e-06	0.0523	0.211	3.52e-05	6.42e-08
Arhgdib	5.0937	5.63338	5.4912	6.68007	7.5968	8.71273	9.35544	5.38341	5.16002	4.82086	5.1596	0.0013	0.0584	1.44e-07	0.000201	1.05e-08	1.94e-08	7.35e-12
Art2a-ps	2.69628	2.78163	3.10491	4.91	5.13408	6.00862	4.88598	2.84012	2.66112	2.93087	2.92978	0.718	0.136	1.48e-08	0.000513	4.14e-07	0.000186	6.42e-10
Asb11	4.13095	4.80581	4.9181	6.28959	5.2785	5.35957	6.21044	5.45396	5.92008	4.85306	4.95524	0.0152	0.0144	1.09e-07	0.00417	0.00411	9.06e-05	1.3e-06
B2m	9.77317	10.0068	10.1898	11.1356	11.4506	11.7752	12.3681	9.79759	9.95461	10.2403	10.3902	0.372	0.151	3.25e-05	0.00042	3.87e-06	1.21e-06	2.03e-07
Batf2	4.68132	5.08739	5.39136	5.78186	5.49977	5.40626	6.18423	4.80785	4.79279	4.73277	5.14556	0.0243	0.00313	9.23e-07	0.00585	0.0138	0.00016	6.97e-07
Bcl2a1a	5.25711	6.07214	5.87365	7.03869	7.83014	8.52253	9.63087	5.42357	5.63604	4.93141	5.8263	0.00167	0.0458	7.04e-07	0.000323	1.23e-06	3.47e-07	7.65e-11
Bcl2a1b	5.56605	6.32689	6.28946	6.94038	8.3753	9.08877	9.74816	5.74215	5.9222	5.30591	6.11208	0.00468	0.0216	1.62e-05	0.000245	8.98e-07	5.99e-07	8.65e-11
Bcl2a1d	5.62307	6.42383	6.32779	7.17664	8.33432	9.02873	9.92942	5.75948	6.00189	5.33813	6.23619	0.00204	0.0216	3.24e-06	0.000247	9.78e-07	4.58e-07	6.43e-11
Btla	3.5152	2.90203	3.33321	4.69723	4.37122	4.48532	4.91432	3.65843	3.49251	3.4092	3.35174	0.0032	0.344	1.71e-07	0.00593	0.00207	2.62e-05	3.74e-10
C1qb	4.61717	5.40014	5.55982	6.36968	6.15305	6.45932	7.63785	5.69781	5.6189	4.62764	5.47591	0.000354	0.00107	2.06e-07	0.00038	5.97e-05	4.6e-06	7.01e-09
C1qc	5.27841	5.82175	6.13841	6.55991	7.05902	7.60144	8.70692	5.83698	5.81572	5.04842	5.88145	0.0157	0.00307	1.13e-05	0.00123	1.96e-05	1.84e-06	9.37e-10
Ccl12	3.82577	3.67565	3.65944	5.09891	4.68124	5.06832	5.69725	3.83693	3.42826	3.45935	3.59829	0.504	0.46	1.01e-06	0.029	0.0016	3.46e-05	3.67e-09
Ccl22	3.71471	3.9346	4.41329	5.1199	4.54073	4.46373	5.66969	3.96513	3.85687	3.66703	4.0419	0.0884	0.00015	1.88e-08	0.0028	0.00321	4.87e-07	2.72e-11
Ccl4	5.17385	6.12215	5.92914	6.34129	5.85646	6.20644	6.9542	5.87329	6.38971	5.02121	5.45733	1.95e-05	0.000513	3.08e-07	0.0139	0.00261	0.000147	5.4e-07
Ccl8	2.34466	3.09206	3.16556	4.85917	4.97074	6.42553	8.21427	2.50515	2.6853	2.64179	2.6539	0.000491	0.000166	2.23e-09	0.000569	1.99e-09	3.36e-08	2.42e-12
Ccr5	2.4546	2.99626	3.02178	4.16178	3.66758	4.40542	4.27848	2.77721	2.95583	2.46794	2.65212	0.00349	0.00613	1.32e-08	0.00149	1.96e-05	7.43e-05	1.14e-08
Ccr8	2.83034	2.81308	2.89281	4.11846	3.11567	3.46603	3.60157	2.79231	3.02338	2.80361	2.87833	0.946	0.79	8.64e-07	0.282	0.0765	0.0146	1.41e-06
Ccr9	3.17346	3.19276	3.40944	4.24063	4.19094	3.92185	4.40317	3.27181	3.28946	3.41184	3.47717	0.926	0.156	1.53e-07	0.00131	0.00164	7.41e-05	2.27e-08
Cd180	4.36046	4.4476	4.63971	5.53114	5.701	6.11839	6.5614	4.71006	4.67529	4.44105	4.47494	0.716	0.14	1.61e-06	0.00183	2.62e-05	3.47e-06	7.48e-10
Cd2	4.26261	4.42181	4.47577	6.0293	6.41977	6.94199	7.43013	4.51738	4.27247	4.23244	4.33922	0.47	0.336	1.05e-07	0.000612	6.89e-06	3.92e-06	1.7e-10
Cd28	3.26098	3.07504	3.30252	4.83502	4.28232	5.24919	5.79662	3.29877	3.25445	3.17391	3.2151	0.221	0.842	3.72e-09	0.00102	4.78e-05	4.67e-06	2.95e-11
Cd300a	4.74734	4.46439	4.85535	6.03121	5.28552	5.15822	5.56859	4.8429	4.73676	4.55722	4.68599	0.0573	0.521	2.73e-08	0.0209	0.0599	0.00274	1.12e-11
Cd3d	2.92357	2.86683	3.33252	5.10071	5.67039	6.61369	6.55801	3.4386	3.02231	2.95454	2.8653	0.826	0.108	1.79e-08	0.000114	5.52e-07	2.09e-07	4.76e-12
Cd3g	3.07774	3.20771	3.27476	5.57755	6.29768	7.46307	7.21157	3.31084	3.08066	2.99414	2.85345	0.546	0.568	1.48e-08	0.00012	1.57e-08	1.6e-08	1.19e-11
Cd48	3.71436	3.82589	3.78549	5.00636	5.44249	6.29507	6.97162	3.92996	3.87086	3.77778	3.86188	0.58	0.746	5.46e-07	0.00207	1.95e-06	7.87e-08	2.97e-11
Cd53	4.51696	4.88926	5.12713	6.13296	7.24868	8.26184	9.55069	4.91555	5.09989	4.28885	4.88673	0.178	0.0345	1.75e-05	0.000684	1.3e-06	5.61e-07	5.08e-11
Cd69	2.74285	2.65732	2.75764	4.05294	4.49437	5.66804	5.33013	2.99584	3.10419	2.87464	2.88604	0.747	0.963	6.01e-06	0.00342	1.6e-06	2.34e-05	3.25e-09
Cd79b	4.4328	3.70592	4.25813	5.55464	4.98877	5.57838	7.25265	4.52907	4.47278	4.66936	4.43435	0.0016	0.424	5.65e-06	0.126	0.0015	8.91e-07	7.64e-11
Cfb	5.36364	5.71368	5.7766	6.45199	6.46336	6.95677	8.08184	5.39449	5.26925	5.60227	5.83125	0.0194	0.00849	6.47e-07	0.00507	5.15e-06	6.91e-07	1.52e-10
Cfh	3.80048	4.67952	4.70466	4.94772	4.99545	5.72954	6.7139	4.46927	4.45517	3.57375	4.45007	5.65e-06	0.000196	2.12e-07	0.00349	8.69e-07	8.91e-07	1.02e-08
Chi3l1	3.48071	4.09341	4.2605	4.59888	4.52025	5.1979	6.13306	3.42013	3.28075	3.51563	3.75136	0.00111	0.000351	4.81e-07	0.00196	4.54e-05	1.06e-05	2.01e-09
Clec12a	3.10295	3.86836	3.84733	5.10623	4.78492	5.22473	5.78811	3.34189	3.13641	3.10017	3.42257	1.19e-05	0.000158	7.65e-10	2.5e-05	3.89e-07	2.12e-06	4.84e-12
Clec4a1	2.94964	3.04977	3.27621	3.97701	3.62688	4.00927	5.33484	3.04627	3.06415	3.00625	2.96047	0.62	0.0808	2.55e-06	0.0628	0.00124	7.58e-07	1.27e-09
Clec4a2	2.65767	3.03242	3.03591	3.70545	3.45941	3.7225	3.70338	3.04785	2.60604	2.7629	2.65806	0.0191	0.023	5.16e-07	0.00713	0.00134	0.00037	3.56e-07
Clec4a3	3.12727	3.44261	3.40168	4.37541	4.5775	5.3822	5.32793	3.44676	3.18712	3.14672	3.01448	0.153	0.246	4.02e-06	0.00563	9.36e-06	7.77e-06	6.13e-09
Clec4n	2.74044	2.81523	2.94927	4.2461	3.61383	3.9262	3.97056	2.77606	2.92479	2.64596	2.80248	0.641	0.236	1.48e-08	0.0206	9.09e-05	0.000184	5.91e-08
Clec5a	2.85156	3.41728	3.39032	3.9286	3.63944	3.69394	3.78984	3.14744	2.96062	3.01153	3.02307	0.000315	0.00165	8.39e-08	0.00791	0.00192	0.000614	5.3e-07
Cmklr1	4.86118	4.69354	4.88555	5.91557	5.08637	5.16684	5.70921	4.73678	4.87086	4.83626	4.72643	0.295	0.921	2e-06	0.329	0.243	0.0145	4.51e-07
Coro1a	4.72651	4.95421	5.12311	6.11556	6.0771	6.47822	8.419	4.88012	4.92306	4.54977	5.10375	0.138	0.0163	2.63e-07	0.00464	1.54e-05	2.07e-07	1.44e-10
Crct1	3.95858	3.75515	3.89358	5.03549	4.21498	4.17267	5.54179	3.97567	4.00235	4.05218	3.84555	0.209	0.793	7.41e-07	0.305	0.397	0.000428	9.64e-09
Csf3r	3.52596	3.40349	3.76716	4.76361	4.17382	4.29172	4.2995	3.55505	3.51099	3.50231	3.65377	0.45	0.215	1.35e-07	0.0133	0.00337	0.00691	2.06e-08
Csprs	4.18312	4.32086	4.29488	5.28839	5.17633	6.11649	7.00183	4.03404	3.92586	4.35598	4.42879	0.389	0.515	1.44e-06	0.00463	6.92e-06	2.83e-07	2.99e-11
Cst7	3.60343	4.10399	4.11178	5.0783	4.88451	5.29102	6.26723	3.83477	3.96692	3.68711	3.96157	0.00512	0.0187	1.4e-08	0.00111	8.09e-05	7.16e-07	6.16e-09
Ctla4	3.37353	3.4528	3.50517	4.59452	5.09427	5.47105	5.98511	3.67618	3.6981	3.50587	3.44463	0.612	0.467	1.05e-07	0.000134	1.96e-05	2.19e-06	3.13e-11
Cx3cr1	5.35633	5.56288	5.85909	6.56982	6.31478	6.19913	6.72166	5.38197	5.50296	5.11868	5.62514	0.294	0.0221	9.49e-07	0.00563	0.00892	0.000429	3.15e-08
Cxcl10	5.9264	7.11822	6.43024	7.01558	7.79602	8.48197	10.5364	4.81028	4.99166	4.62051	4.88844	0.0344	0.273	0.0123	0.0154	0.000591	4.38e-06	1.19e-06
Cxcl13	3.80517	4.56609	4.65477	6.72289	8.06434	9.88784	8.02522	3.99587	3.73346	3.58571	4.15183	0.0145	0.0115	1.62e-07	0.000293	1.68e-08	9.87e-06	6.44e-11
Cxcr3	4.46219	4.30684	4.46041	5.47945	5.06287	5.20072	6.4747	4.44039	4.36454	4.57799	4.51055	0.223	0.994	1.01e-06	0.0265	0.00576	2.57e-07	3.94e-10
Cxcr5	2.96996	2.68489	2.80779	4.38042	3.67691	3.78359	4.25322	2.89303	2.94458	2.76234	2.72624	0.097	0.465	2.51e-07	0.0173	0.00466	0.000548	1.27e-09
Cysltr1	3.68302	3.81227	3.76467	4.84582	3.87182	4.05916	5.06131	3.85861	3.56464	3.66983	3.77646	0.371	0.643	4.73e-08	0.424	0.0811	7.79e-05	5.31e-10
Dnase1l3	3.26715	3.65933	3.81244	5.21146	4.76533	6.13455	7.58998	3.77762	3.38695	3.48757	3.33848	0.0161	0.00794	5.23e-09	0.000423	1.47e-07	3.49e-08	1.85e-12
Dock2	3.75895	3.48492	3.75299	4.81121	4.91276	5.55591	6.64571	4.0138	3.91037	3.95386	3.85541	0.12	0.978	9.22e-07	0.0045	1.6e-05	1.92e-07	1.06e-11
Edn1	4.32849	4.13105	4.27685	5.39023	4.37956	4.31162	5.44259	4.29648	4.06819	4.22048	4.03501	0.37	0.867	1.62e-05	0.881	0.965	0.00323	5.16e-07
Fam26f	3.27868	4.05634	4.16107	4.70075	5.13324	4.98285	5.44249	3.56547	3.38456	3.30627	3.73058	0.000305	9.63e-05	4.72e-08	5.37e-05	2.81e-05	1.24e-06	1.38e-09
Fcer2a	3.44033	2.75224	3.26776	4.49952	3.99927	4.26428	5.47046	3.73988	3.35566	3.48377	3.29658	0.0172	0.54	8.78e-05	0.175	0.0289	0.000134	8.34e-09
Fcgr1	3.68527	4.5055	4.31551	4.71872	4.67228	4.88625	5.06033	3.736	3.66814	3.89228	3.99365	0.000153	0.00134	1.29e-06	0.000808	7.4e-05	0.000125	2.37e-07
Fcgr2b	3.64161	4.03516	4.23843	4.71164	4.5359	4.67487	5.27739	4.08652	3.83355	3.79902	3.9068	0.0154	0.000249	7.27e-08	0.00155	0.000405	2.19e-06	2.3e-09
Fcgr3	4.234	4.11545	4.29457	5.48101	4.96507	5.09228	5.51743	4.15208	4.32045	3.9227	4.30902	0.501	0.76	5.18e-08	0.00712	0.0017	0.000188	1.51e-10
Fcrla	3.70863	3.62865	3.89855	4.76483	4.38376	4.56385	4.53532	3.98639	3.98862	3.67242	3.85419	0.674	0.238	2.34e-07	0.00946	0.00284	0.00172	6.69e-08
Fyb	3.38842	3.90373	3.8065	4.82008	6.14981	6.89777	7.04562	3.88587	3.9208	3.2748	3.89113	0.0347	0.131	3.26e-06	0.000294	1.51e-07	5.47e-07	2.01e-10
Galnt6	3.57893	4.16148	4.46362	4.59067	4.58302	4.14495	5.63143	4.82114	4.50317	3.69399	3.99985	0.00302	0.000177	4.36e-07	0.000818	0.0108	6.26e-07	7.09e-09
Gbp1	3.12302	3.75875	3.94093	4.47341	4.82165	5.05786	5.58598	3.26471	3.10844	3.03088	3.15948	0.0151	0.0019	5.35e-06	0.00202	7.35e-05	2.35e-05	3.63e-08
Gbp9	5.23314	5.714	5.92988	6.60739	7.05008	7.69982	7.56957	5.2476	4.97532	5.3409	5.16053	0.00812	0.0056	8.41e-08	0.000813	3.71e-07	2.35e-05	1.22e-08
Gimap1	4.67821	5.10041	5.06666	5.79529	5.68182	5.56446	5.7616	5.06362	4.7875	4.38882	4.52775	0.023	0.0816	2.26e-06	0.0114	0.0078	0.00406	1.76e-05
Gimap3	3.05948	2.5314	2.91011	4.09427	4.02382	4.74519	5.44949	3.22543	3.14773	2.97285	2.87023	0.0153	0.547	4.12e-05	0.0187	0.000306	2.71e-05	2.76e-10
Gimap7	3.53224	3.04284	3.28131	4.80556	4.43251	5.25896	5.4706	3.54678	3.2594	3.49125	3.56816	0.00839	0.177	5.09e-07	0.00989	0.000114	1.16e-05	1.23e-11
Gja4	5.69094	5.86856	5.54345	6.74436	5.68917	5.761	6.73006	5.47556	5.33891	5.57186	5.28176	0.259	0.39	9.25e-07	0.995	0.785	0.000419	2.37e-09
Gm1077	2.99837	3.13132	3.39936	4.56511	3.82737	4.21926	4.47235	3.06546	3.33352	3.03364	3.11572	0.336	0.00459	6.69e-09	0.00213	0.000107	0.0003	1.38e-09
Gm10893	2.56849	3.13944	3.35992	4.24923	3.72288	3.08318	4.06058	3.02689	2.38902	2.73261	2.7411	0.0368	0.00904	1.12e-06	0.00635	0.0795	0.00137	5.05e-05
Gm11428	3.68621	4.30627	4.45142	5.8194	6.15657	7.34735	7.6701	4.58251	4.48085	3.68771	4.55985	0.00495	0.00195	1.98e-08	0.000316	1.53e-08	2.55e-07	1.93e-11
Gm11711	5.32405	5.72169	5.95932	6.83792	6.58415	6.48443	6.75959	5.63465	5.68565	5.53452	5.9683	0.017	0.0023	5.61e-08	0.000393	0.00093	0.000155	4.94e-09
Gm12250	3.54337	4.3591	4.10099	5.02912	5.09998	5.58439	6.52403	3.6269	3.70157	3.48611	3.51984	0.00103	0.00667	2.05e-07	0.00116	3e-05	1.9e-07	9.29e-10
Gm6273	4.71268	4.8114	5.02086	6.10789	5.32196	5.15357	5.76534	4.68384	4.699	4.66989	4.80371	0.57	0.0765	2.52e-08	0.0084	0.066	0.000887	3.27e-08
Gm7016	2.12156	2.77695	2.77401	3.29958	2.94601	2.92607	3.53736	1.99593	2.17233	2.33732	2.13574	0.000127	0.00163	1.71e-07	0.0036	0.00253	0.000431	8.06e-06
Gpnmb	3.54081	4.1374	4.12123	5.00177	4.70668	4.75416	5.85278	3.98262	3.69565	3.59418	3.99635	0.00589	0.00334	1.49e-08	0.000611	9.55e-05	8.39e-07	1.88e-09
Gpr171	4.21774	4.84144	5.09145	5.91618	6.41359	7.40529	6.74918	4.23146	4.43492	4.22896	4.75644	0.00869	0.0013	1.81e-07	0.00055	1.06e-06	4.9e-05	3.85e-09
Gpr174	2.72041	2.68054	2.72326	3.85316	3.69176	4.30278	4.59413	2.88022	2.77138	2.66849	2.60282	0.844	0.992	1.02e-06	0.00746	9.87e-05	1.29e-05	7.16e-09
Gpr18	5.12216	5.24017	5.29928	6.32352	5.97869	6.29608	7.02305	5.15888	4.99807	5.1936	5.27524	0.58	0.488	3.21e-06	0.0184	0.00396	8.72e-05	8.76e-08
Gzmb	2.96957	3.7518	3.55486	4.34058	3.63161	3.82728	4.43444	3.06914	3.04361	3.06774	2.95727	7.67e-05	0.00284	2.63e-08	0.0223	0.00278	0.000222	3.29e-08
H2-DMb2	4.34911	4.64979	4.94693	6.72093	6.20261	6.96142	8.38488	4.41335	4.54928	4.35397	4.71036	0.0356	0.00369	1.65e-09	0.00025	1.66e-07	1.68e-08	NaN
H2-Eb2	3.71526	3.86285	4.02135	4.9625	4.64996	4.83798	5.67302	4.03963	4.01144	3.82791	3.99021	0.406	0.133	7.91e-07	0.00612	0.00105	2.03e-05	2.27e-09
H2-M2	3.51014	3.01461	3.46493	4.81646	5.63511	6.13405	7.13786	3.64089	3.62247	3.41681	3.9215	0.00511	0.838	5.12e-07	0.000366	3.84e-06	1.52e-06	8.53e-12
H2-Q6	4.89059	5.85077	5.73395	6.04193	6.80216	6.70668	8.45038	5.29984	5.20252	5.22067	5.66392	0.00124	0.00799	0.000209	0.00055	0.000461	3.12e-06	5.89e-09
Haao	3.86197	3.87726	4.31223	4.97413	4.48639	4.36758	4.86272	4.05287	3.97184	4.02401	4.20303	0.938	0.0132	1.69e-07	0.00977	0.0248	0.000531	7.58e-09
Hcst	4.69699	4.77655	4.83236	5.72333	5.84305	5.62601	5.8847	4.79442	4.73729	4.5595	4.80853	0.692	0.57	7.88e-06	0.00437	0.00514	0.00464	8.62e-07
Hpse	4.02183	4.1387	4.45271	5.10927	5.03491	5.37779	5.42273	4.4272	4.57634	4.11639	4.78503	0.541	0.0849	9.13e-06	0.00884	0.000518	0.000406	1.28e-05
I830077J02Rik	4.4082	5.00293	4.94305	5.42527	5.4435	5.55397	5.70211	4.36289	4.23467	4.23483	4.80626	0.00157	0.00199	6.73e-07	0.00207	0.000632	5.75e-05	6.68e-08
Icos	4.28082	4.257	4.45526	5.42455	5.51531	6.0375	6.06942	4.51305	4.24835	4.29564	4.1444	0.912	0.434	2.07e-06	0.00162	0.000231	0.000106	3.65e-09
IghmAC38.205.12	4.20204	4.55296	4.70374	5.66831	5.10757	5.67394	9.28289	4.43143	4.06895	4.34406	4.18926	0.0494	0.0132	2.35e-07	0.00448	0.0011	8.96e-08	6.04e-13
Ighv1-72	3.84796	3.90148	4.10953	4.97934	4.80667	5.15997	6.51222	4.0003	3.84079	3.74491	3.86801	0.717	0.0672	7.82e-08	0.000968	0.000202	8.17e-08	1.56e-12
Igj	1.99452	2.66694	2.88446	5.35512	5.33955	6.92648	7.7222	2.26385	2.11635	2.15559	2.21784	0.000236	0.000316	7.34e-10	3.95e-05	6.62e-09	2.42e-07	1.97e-12
Igk-V1	2.0932	0.99031	1.08617	4.01761	1.94276	3.5969	4.88629	2.29263	2.17564	2.04603	1.81921	0.000282	0.00159	6.49e-06	0.785	0.00343	0.000109	9.8e-10
Igk-V28	3.12972	3.10209	3.33873	4.21189	3.89719	4.31332	5.42735	3.09566	3.19553	3.25911	3.14264	0.888	0.285	4.79e-06	0.0203	0.00347	9.56e-06	5.6e-09
Igl-V1	3.7999	4.07874	4.28587	5.31033	5.3745	6.32914	6.05983	3.63556	3.77303	3.78902	3.80814	0.174	0.0646	1.24e-06	0.00291	2.25e-05	4.79e-05	1.68e-08
Igl-V2	3.43688	3.26308	3.48968	5.07405	4.53675	4.79489	4.59349	3.64723	3.69523	3.45579	3.54541	0.39	0.837	4.87e-07	0.00928	0.0017	0.00255	6.94e-08
Il12b	3.60667	3.91061	4.27584	4.82859	4.93227	4.82484	4.86375	3.93436	3.68706	3.94943	3.913	0.113	0.0026	8.19e-07	0.00117	0.0012	0.00114	7.33e-07
Il18r1	3.17583	3.45889	3.37869	4.24736	4.8174	5.40238	5.63701	3.4672	3.20227	3.09914	3.19805	0.0678	0.212	8.52e-08	0.000378	7.83e-06	3.86e-06	2.46e-10
Il21r	4.15683	4.18909	4.39146	5.42657	4.51453	4.61899	6.55435	4.41815	4.36321	4.24749	4.34576	0.91	0.372	1.86e-06	0.214	0.148	6.5e-06	6.57e-09
Il33	3.85	3.58564	3.92926	4.90928	4.29845	5.2048	5.38343	4.05586	4.02068	3.9132	3.8953	0.0986	0.718	8.01e-07	0.056	0.000261	0.000132	1.48e-09
Inmt	3.07874	3.37816	3.66294	4.70243	3.79355	3.98673	5.46931	3.29301	3.19628	3.03094	3.33397	0.164	0.017	3.41e-07	0.0335	0.0292	8.09e-05	2.35e-08
Kif21b	4.01081	3.84058	4.34117	5.14248	4.66307	4.86161	5.47393	4.16437	4.18725	4.16537	4.36085	0.331	0.0638	1.81e-07	0.0155	0.00205	3.8e-05	9.6e-10
Klra17	2.39518	2.48812	2.51619	3.81986	4.21677	4.97454	4.5023	2.59868	2.49133	2.54305	2.39488	0.576	0.563	2.23e-08	0.000844	1.12e-07	8.44e-05	7.77e-10
Klrc1	2.16784	3.11602	3.10823	3.3912	3.85946	4.01046	4.92957	2.31391	2.17192	2.22859	2.36877	8.55e-05	0.000211	4.71e-07	0.000475	0.000119	1.71e-06	8.73e-09
Klrd1	2.64839	3.10866	3.31386	4.45301	5.04632	5.71173	6.37972	2.87976	2.69142	2.71278	2.7799	0.0155	0.000459	2.74e-08	0.00057	2.59e-07	4.63e-08	3.95e-11
Laptm5	5.72073	6.29485	6.43841	7.01993	7.40785	8.17936	9.653	6.07864	6.22844	5.47078	6.30757	0.0281	0.00429	5.07e-05	0.00398	1.93e-05	1.2e-06	4.26e-09
Lck	4.53776	4.38177	4.61777	5.5805	4.87821	5.28972	6.74069	4.68815	4.43966	4.54662	4.58045	0.242	0.663	1.17e-07	0.0972	0.00356	2.01e-07	1.17e-11
Lilrb3	3.91617	4.21007	4.52324	5.56919	4.79997	4.88863	5.84661	3.97215	3.83159	3.82825	3.91857	0.138	0.000822	9.96e-09	0.00513	0.000864	1.9e-06	1.84e-09
LOC100046275	3.83967	3.71906	4.19237	4.96208	4.47386	4.83097	6.21629	4.1295	3.86081	3.73525	3.8219	0.554	0.0797	1.12e-05	0.0411	0.0278	0.00025	2.89e-07
LOC100046496	4.71593	5.18534	5.40185	6.4417	6.36263	6.96797	6.43526	4.53689	4.61445	4.52388	4.71403	0.00449	0.00108	2.51e-08	0.0043	6.67e-05	0.000959	5.2e-06
LOC625360	3.60201	3.39538	3.62627	4.96795	4.25065	5.21692	5.12516	3.41707	3.59813	3.21666	3.60374	0.214	0.901	4.29e-08	0.0606	4.52e-05	0.000524	1.97e-08
LOC672291	2.91004	3.68533	3.5644	4.9587	5.05343	5.84989	7.15982	3.18903	2.86108	2.96002	3.1135	6.96e-05	0.00324	1.12e-08	2.37e-05	1.5e-07	3.28e-06	2.65e-11
Lpxn	4.06979	4.29761	4.24655	5.10797	4.50884	4.82577	4.96925	4.09082	4.1403	4.07412	4.04868	0.135	0.285	5.04e-07	0.0449	0.00485	0.00136	6.66e-08
Lrg1	5.03942	4.71737	5.54316	6.25949	6.37665	5.96628	8.65727	6.23632	5.63651	5.3208	6.15249	0.168	0.0878	5.53e-07	0.000321	0.000768	8.77e-08	1.56e-09
Lsp1	5.19344	4.8968	5.23165	6.43002	6.26488	6.91742	8.34367	5.09692	5.30251	5.02374	5.18176	0.0762	0.833	2.05e-07	0.00519	8.7e-06	3.6e-08	3.32e-12
Ly6d	4.62169	4.38439	4.77693	5.62809	5.29974	5.27579	5.45087	4.86278	4.88945	4.75244	4.73711	0.173	0.431	5.58e-07	0.0104	0.00858	0.00193	1.02e-08
Ly86	4.67371	5.47868	5.5896	6.48221	6.9397	7.82127	8.25733	5.46815	5.49791	4.71568	5.53955	0.0017	0.000515	6.99e-07	0.00087	5.04e-07	3.42e-07	2.93e-10
Ly9	4.39239	4.21079	4.67682	6.06439	5.96596	6.14522	5.93978	4.29492	4.31773	4.26898	4.69946	0.287	0.115	1.29e-08	0.000425	6.52e-05	5.56e-05	1.33e-11
Lyz1	4.64276	4.93566	5.19494	6.44736	6.41255	6.98319	8.06178	4.70749	4.80934	4.61236	5.30408	0.343	0.0479	1.55e-06	0.00208	5.04e-05	1.63e-05	8.22e-09
Mpeg1	4.47739	5.2157	5.31912	5.99926	6.41908	6.98834	7.53114	5.12437	5.33723	4.39735	5.13714	0.000176	0.000195	2.82e-08	0.000269	4.26e-07	1.27e-06	4.84e-11
Mrc1	3.65946	3.84495	3.54019	4.68861	3.98258	4.41472	4.57807	3.60178	3.66951	3.49928	3.43002	0.347	0.564	2e-06	0.2	0.012	0.00686	1.88e-07
Ms4a1	3.0825	2.51999	3.0372	4.09425	4.36806	5.23978	5.70872	3.23272	3.10972	3.19667	3.18382	0.000846	0.83	3.22e-06	0.00286	2.43e-06	5.47e-06	8.17e-11
Ms4a6b	3.87498	4.20341	4.16584	4.9474	6.05852	7.03061	8.19314	3.95408	3.97531	4.0884	4.01036	0.14	0.208	4.73e-05	0.00118	9.84e-07	1.91e-07	1.17e-11
Ms4a6c	3.52827	4.07575	4.45651	5.17899	6.39196	7.37435	7.27523	3.52508	3.86929	3.6337	3.86935	0.0155	0.00177	2.57e-07	0.000316	2.88e-08	6.23e-07	7.69e-11
Ms4a6d	2.99706	3.65444	3.89658	5.51508	4.81138	5.76731	5.62526	3.07293	2.89101	2.96983	3.2846	7.81e-05	0.000361	1.01e-09	0.000472	1.48e-08	5.35e-06	2.14e-10
Ms4a7	3.99176	4.64318	4.79518	5.17912	5.31236	6.25815	5.97419	4.56298	4.75525	3.89678	4.73012	0.00331	0.0012	7.36e-06	0.00542	6.9e-06	0.000324	8.79e-08
Ncf1	4.45568	4.57944	4.76959	5.53223	5.15267	5.22074	6.28974	4.55657	4.58843	4.61346	4.77249	0.519	0.113	2.75e-06	0.0291	0.0101	1.63e-05	4.76e-09
Nckap1l	4.20408	4.38248	4.62138	5.49358	6.02189	6.51042	7.4546	4.31335	4.18252	4.23849	4.56002	0.414	0.0533	1.37e-06	0.000427	4.11e-06	8.27e-07	1.8e-11
Nkg7	3.8816	4.37816	4.3742	5.99751	6.04617	6.86565	7.996	3.79413	3.70628	3.95284	3.81264	0.0157	0.0223	5.8e-08	0.000724	1.4e-06	4.2e-07	3.14e-11
Olfr920	3.08247	3.13766	3.30267	4.18529	4.04253	3.35631	4.0842	3.36674	3.39537	3.02401	3.16419	0.758	0.209	1.14e-07	0.0035	0.312	0.000927	3.14e-07
P2ry14	6.35281	5.78494	6.56038	7.75349	7.31516	7.56735	7.8891	7.16636	6.95784	6.80983	6.42323	0.0237	0.503	9.84e-06	0.0347	0.00256	0.00506	1.49e-06
Parvg	4.10439	4.15963	4.51039	5.78839	5.04323	4.97106	6.05519	4.45622	4.38107	4.40116	4.47223	0.832	0.116	6.4e-07	0.0177	0.0251	0.00029	5.69e-09
Pigr	4.39289	5.42587	4.95629	5.72147	5.19783	5.9623	6.48966	5.49761	5.40437	4.46416	5.80184	0.0295	0.000723	4.75e-07	0.00253	0.00484	8.79e-07	0.000865
Pik3cg	3.73852	4.09485	4.29682	5.35936	4.95656	5.15561	5.25046	3.92033	3.87474	3.79955	4.14148	0.074	0.00805	7.89e-08	0.00282	0.000179	0.000326	8.73e-09
Pilrb1	3.92772	4.03782	4.29193	5.1162	5.12451	4.52882	4.99933	4.14724	4.06577	4.00011	4.06677	0.512	0.11	1.98e-07	0.000444	0.0152	0.000887	6.43e-08
Plac8	3.78503	5.16144	4.70599	6.03874	6.53392	7.80401	7.26248	3.54215	3.56403	3.63708	3.63521	0.0337	0.0132	8.44e-07	0.00434	1.36e-05	2.23e-05	1.4e-05
Pld4	3.94605	4.30846	4.33158	5.4764	5.1227	5.274	7.00551	4.08244	3.98766	3.87844	4.46399	0.106	0.104	1.16e-06	0.0097	0.00142	3.22e-06	3.74e-10
Plek	4.76915	5.33272	5.06738	5.77196	5.99057	6.7464	7.13974	4.87744	5.04906	4.47818	4.80243	0.0024	0.135	1.02e-05	0.00224	2.22e-05	1.67e-05	4.16e-09
Psmb8	5.8773	6.45282	6.72732	7.30843	7.88243	8.32985	8.9609	6.61991	5.97707	5.97758	6.68287	0.0038	0.00034	4.86e-07	0.00042	7.85e-07	1.45e-06	2e-10
Ptafr	4.47338	4.45437	4.68115	5.56765	5.16178	5.13813	5.65923	4.71872	4.38929	4.39782	4.52253	0.928	0.29	2e-06	0.0518	0.0254	0.00236	1.21e-06
Ptprc	4.18521	4.47774	4.74434	6.40807	7.41982	8.4094	9.02301	4.54705	4.34176	4.17488	4.50037	0.187	0.0258	7.02e-08	0.000201	1.74e-08	1.16e-07	9e-12
Pyhin1	2.31076	2.43252	2.38276	4.23685	4.06951	5.42807	4.6222	2.4373	2.43692	2.28216	2.06837	0.55	0.722	3.35e-09	0.00434	5.52e-07	2.07e-05	1.88e-09
Ranbp3l	3.8436	3.88186	4.77099	5.70458	5.2188	5.10181	5.77218	5.2328	4.96042	4.00613	4.76158	0.866	0.0115	6.01e-07	0.00373	0.000836	0.00211	1.4e-05
Sele	4.85361	4.56861	4.90695	5.86239	5.16206	5.17285	5.92766	4.56728	4.59885	4.65718	4.49447	0.179	0.825	9.27e-06	0.295	0.257	0.00269	5.65e-08
Selplg	4.62208	4.93387	5.07044	5.94268	5.76178	5.71963	7.42132	4.96095	4.85023	4.72535	5.0501	0.0209	0.00276	1.52e-08	0.000918	0.000137	6.07e-08	6.91e-13
Serpina1b	3.39163	3.1531	3.88117	4.73439	6.32006	7.11279	7.60264	4.65504	3.67798	3.78484	3.87771	0.396	0.199	5.46e-05	0.00228	4e-06	5.41e-06	7.44e-09
Serpina3f	2.92211	3.0578	3.09963	4.13449	3.77144	4.2265	5.35089	2.98929	2.94521	3.00059	3.12456	0.432	0.289	6.76e-07	0.00638	0.000492	1.44e-06	2.47e-10
Serpina3h	5.26584	5.54326	5.75122	6.31795	5.86581	6.00217	6.42219	5.32966	5.33402	5.37187	5.5414	0.0456	0.00209	9.96e-08	0.0121	0.00115	5.81e-05	8.1e-09
Siglech	4.38329	4.46937	4.78104	5.40998	5.1542	5.20663	5.32821	4.5359	4.49098	4.28375	4.51778	0.632	0.0157	4.18e-07	0.0139	0.00158	0.00111	3.33e-07
Sirpb1a	3.42239	3.69671	4.0343	4.67412	5.25096	5.43434	5.08281	3.64566	3.78661	3.42509	3.58618	0.0547	0.000266	1.47e-08	0.000251	5.25e-07	4.81e-06	4.52e-11
Sla	3.46045	3.64884	3.90781	4.85236	5.32606	5.82158	7.318	3.49706	3.64598	3.22018	3.54088	0.24	0.0158	4.11e-07	0.000565	1.69e-06	2.06e-07	1.32e-11
Slamf1	2.52232	2.63501	2.86275	3.83951	3.20035	3.36659	3.71566	2.51493	2.74972	2.63993	2.72861	0.413	0.0953	2.73e-08	0.0173	0.00638	0.000367	1.88e-07
Slamf6	3.39337	3.10966	3.28201	4.68569	4.55455	5.13578	5.86084	3.6088	3.27631	3.44967	3.3989	0.0825	0.646	1.27e-07	0.00517	3.5e-05	6.49e-06	9.62e-11
Slamf7	3.31334	3.48347	3.67461	4.77771	5.23399	5.63384	6.50626	3.86242	3.79602	3.48012	3.42494	0.305	0.0515	9.95e-09	0.000229	3.89e-07	1.6e-07	5.71e-12
Slc1a2	4.65589	5.04596	5.37107	5.88919	5.97691	5.54069	6.34227	5.31405	4.85091	5.14083	5.31454	0.0321	0.000647	3.1e-07	0.000203	0.00402	0.000109	2.72e-07
Slfn1	3.3681	3.60523	3.9221	4.9842	4.86831	5.34001	5.21587	3.67844	3.57742	3.44932	3.63466	0.243	0.0122	1.12e-07	0.00163	0.000121	9.91e-05	4.78e-09
Slfn8	2.89729	3.20373	3.26806	4.20566	4.16067	4.42342	5.05646	3.16913	2.81147	3.11785	2.99233	0.00948	0.0111	6.8e-09	0.00281	3.99e-06	4.37e-06	1.25e-09
Spn	4.75164	4.73553	4.96885	5.95407	5.51274	5.31008	5.76847	4.92553	4.82972	4.85234	4.89028	0.908	0.131	9.4e-09	0.00201	0.00566	5.55e-05	3.02e-12
Sprr1a	4.08195	4.98864	4.88495	5.54844	5.14863	4.90568	8.55868	4.61107	4.11483	4.13587	4.40765	9.81e-05	0.000253	1.49e-08	0.00121	0.0116	1.34e-08	3.54e-12
Stmn2	4.49692	5.62217	4.96487	5.49778	5.19352	5.75679	6.44104	5.79248	5.26496	4.37896	4.83034	0.0181	0.321	0.0137	0.273	0.057	0.0204	0.00177
Tagap	4.10498	3.94255	4.12643	5.27963	5.34982	5.03632	5.79321	4.05025	3.96936	3.92615	4.08364	0.415	0.933	1.05e-06	0.00154	0.0088	0.000371	5.12e-09
Tcfec	3.30846	3.09495	3.39358	4.45495	4.14607	4.10544	4.09264	3.34027	3.22368	3.47935	3.34385	0.187	0.63	3.98e-07	0.00445	0.0195	0.00613	9.9e-09
Tcrg-V2	2.71841	3.21793	3.23785	4.87858	4.40369	4.72324	5.12663	2.67402	2.66601	2.68724	2.80131	0.0349	0.0177	4.97e-09	0.00122	7.4e-05	1.11e-06	2.36e-09
Tcrg-V3	2.55154	3.30531	3.25237	4.09859	4.57058	4.41039	4.4194	2.26763	2.38054	2.38949	2.60339	3.52e-05	0.00167	1.18e-08	4.34e-05	8.57e-06	1.34e-05	3.06e-09
Tgfbi	5.25491	5.83953	5.86553	6.30523	6.39622	6.76185	7.81654	4.90363	4.9539	4.90647	5.32953	0.00054	0.000964	2.63e-06	0.00282	1.05e-05	8.32e-06	7.03e-09
Tlr1	3.60397	3.90711	3.94849	5.11536	5.40537	6.27994	6.76494	3.31559	3.2816	3.51065	3.47838	0.135	0.121	5.65e-07	0.00191	1.6e-06	3.13e-06	2.13e-10
Tnfrsf1b	4.69128	4.61068	5.02836	5.76708	5.61729	5.47935	6.46853	4.83264	4.92693	4.70964	4.76419	0.574	0.0349	2.14e-07	0.0021	0.00108	5.7e-06	2.13e-10
Tnfsf13b	4.14634	4.09615	4.30322	5.20584	4.55414	4.62846	4.95473	4.26317	4.19348	4.07398	4.12906	0.764	0.312	1.73e-07	0.0696	0.0258	0.00124	1.26e-09
Trim30a	4.58583	5.11944	5.28127	5.94387	6.62508	7.21291	7.22791	4.92549	4.6541	4.81917	4.89076	0.0267	0.00202	9.85e-07	0.000422	1.58e-06	2.06e-06	3.64e-10
Tyrobp	5.8455	6.1181	6.5084	7.30508	7.76919	8.27326	8.68615	6.43439	6.27408	5.55842	6.38778	0.171	0.00555	1.3e-06	0.00104	3.87e-06	1.61e-05	1.88e-09
Ubd	2.6403	3.17319	3.24646	5.23419	5.79985	7.39046	7.79825	2.92358	2.83253	3.11569	2.90981	0.00783	0.0123	1.76e-09	0.000381	7.89e-09	8.68e-08	5.43e-12
Vcam1	4.15763	4.38778	4.45624	5.70415	5.87922	6.42188	7.54789	4.30273	4.23495	4.07502	4.17736	0.243	0.157	1.74e-07	0.000424	1.61e-06	8.45e-08	2.42e-12
Vpreb3	4.87567	4.32664	4.68948	5.96032	5.12549	5.29232	5.80538	4.7642	4.74738	4.74529	4.82741	0.0181	0.465	1.1e-05	0.425	0.199	0.0265	5.25e-08
Xcl1	4.88461	4.92519	5.17671	6.27693	6.69221	7.27155	7.33708	5.00058	5.18428	4.87493	4.70313	0.864	0.227	2.08e-06	0.000684	6.49e-06	2.02e-05	1.48e-09
Acp5	5.54417	5.39729	5.78287	6.21214	6.62302	6.67641	8.22677	5.18701	5.18267	5.63565	5.60131	0.525	0.391	0.00378	0.00707	0.00713	2.12e-05	8.34e-09
AI504432	3.12691	3.33087	3.34409	3.05922	4.40155	5.28252	4.47516	3.04712	2.93298	3.0542	3.14548	0.261	0.226	0.694	0.00499	4.68e-06	0.00141	9.83e-09
Alox5ap	4.8828	5.17456	5.32677	5.62483	6.39409	6.85903	7.45378	5.75407	5.85204	4.90465	5.26635	0.0816	0.0185	6.09e-05	0.000892	7.81e-06	4.12e-06	1.22e-10
Arhgap15	3.22263	2.82189	2.94771	4.09898	4.84554	5.30815	5.53483	3.32304	3.19385	3.13994	3.32542	0.0445	0.108	3.62e-06	0.000958	7.73e-06	1.56e-06	3.41e-11
Arhgef6	4.00672	4.25631	4.31104	4.64536	5.3715	5.72564	6.18353	3.89641	4.01002	3.78807	4.01181	0.145	0.142	0.000149	0.000502	1.38e-05	3.04e-06	2.95e-09
Bank1	2.90787	2.17331	2.43702	3.8279	4.18894	5.37582	5.7218	2.97309	2.81565	2.85461	2.79069	0.000118	0.0128	2.23e-05	0.00603	1.36e-06	3.66e-06	1.6e-11
Bcl2a1c	3.36931	4.15424	3.73265	4.26324	4.86735	6.38922	6.48668	3.39586	3.45713	3.3185	3.50797	0.000141	0.113	5.59e-05	0.00157	5.6e-07	5.27e-06	5.73e-10
C130026I21Rik	3.76422	3.63121	3.87752	4.41807	5.03299	5.90156	6.61482	3.61394	3.53469	3.73756	3.93875	0.386	0.47	8.26e-05	0.00144	8.99e-07	3.21e-07	1.1e-12
Casp1	3.11518	3.11861	3.04269	3.60365	5.17947	6.13595	5.11915	3.19597	3.24375	3.0981	3.01261	0.994	0.794	0.0124	0.00268	6.98e-07	2.04e-05	2.72e-08
Casp4	3.61713	3.63429	3.54138	4.01059	5.13728	5.37475	5.86231	3.74309	3.53784	3.42322	3.50759	0.957	0.807	0.0556	0.00678	0.000614	5.98e-05	1.83e-07
Cd84	2.92384	2.87272	3.04099	3.87856	4.03945	4.50705	4.85759	3.2823	3.10118	2.99295	3.09971	0.767	0.415	9.33e-07	0.00291	1.13e-05	3.06e-06	3.35e-10
Cd86	3.2367	3.24934	3.65171	4.21921	5.16278	5.81646	5.73473	3.40617	3.37035	3.35185	3.57338	0.956	0.109	5.87e-05	0.000815	5.46e-06	8.8e-06	1.5e-09
Clec9a	3.10547	3.65028	3.55314	3.94235	4.84033	4.76884	4.44498	3.23988	3.15276	3.3538	3.2243	0.0022	0.0175	1.57e-05	5.06e-05	0.000155	0.000147	3.86e-08
Cxcr4	6.49313	6.50715	6.66735	6.99951	7.60926	8.80978	9.02947	6.04019	6.20482	6.31587	6.491	0.938	0.286	0.00248	0.000686	5.71e-06	1.3e-06	1.3e-10
Cxcr6	4.4375	5.17726	4.92901	4.86078	5.72045	5.92341	6.43785	4.19318	3.95205	4.11718	4.72538	7.47e-05	0.0142	0.0032	0.0012	9.51e-05	2.23e-05	3.25e-07
Evi2a	3.92878	4.17853	4.47037	4.82276	5.33079	5.62091	6.31679	4.1696	4.01655	3.92223	4.36465	0.132	0.0109	7.43e-06	0.000977	3.27e-05	9.62e-07	6.76e-10
Fxyd5	7.20169	7.91781	7.89744	7.57559	8.47368	9.29526	9.97405	7.32352	7.36115	7.03637	7.53394	0.000462	0.00163	0.0463	0.00398	1.27e-05	3.29e-06	2.29e-09
G530012D18Rik	6.2605	6.34828	6.28104	7.20449	8.62969	9.44961	10.3742	6.33044	6.21954	6.59537	6.67234	0.717	0.949	0.000123	0.000973	2e-07	8.46e-08	8e-11
Glycam1	4.97868	3.89437	4.12191	5.15413	8.01187	8.55074	9.0722	5.08942	5.01687	5.08016	5.34601	0.000281	0.00528	0.318	0.00331	1.06e-05	0.000266	2.29e-08
Gm4951	3.3432	3.93689	4.05749	3.9979	5.81081	6.16831	6.95192	3.88241	3.89724	3.50998	3.36557	0.00823	0.00739	0.0052	0.000296	1.92e-07	4.55e-07	6.7e-10
Gm6377	2.55629	2.66271	2.62009	2.89544	4.09683	4.54183	3.87349	2.73792	2.78976	2.56819	2.57151	0.667	0.849	0.0786	0.00321	0.00011	0.0025	3.24e-07
Gp49a	4.30762	5.13102	4.80346	4.22299	5.6962	6.2996	6.6094	4.70175	4.73552	4.25913	4.977	0.000369	0.0257	0.614	0.00202	1.46e-05	3.59e-05	4.39e-09
Gpr65	4.02976	4.28632	3.9058	4.97335	5.53582	6.56269	6.8179	4.64042	4.62188	3.85049	4.45057	0.245	0.698	4.83e-05	0.00226	3.09e-06	2.08e-05	2.1e-09
Gzma	3.08201	3.65333	3.75245	4.02885	4.80603	5.25841	4.33973	3.25041	3.16446	3.1849	3.15831	0.00425	0.00313	1.77e-05	0.000966	4.36e-06	0.0025	1.55e-07
H2-D1	8.56525	9.12808	9.00286	9.07085	9.59071	9.64943	10.5523	8.90441	8.97376	8.71779	8.96009	0.000288	0.0192	0.00525	0.00306	5.92e-05	1.63e-05	8.92e-07
H2-K1	6.64869	7.00465	7.00667	7.21364	8.10167	8.14874	8.45503	7.23643	9.0427	6.85209	7.08548	0.0457	0.0415	0.00313	0.000565	1.1e-05	1.83e-06	1.69e-08
H2-Q7	7.98908	8.61852	8.36698	8.74809	9.12363	9.3894	10.376	8.32455	8.57158	7.96826	8.29767	0.00332	0.0859	0.00129	0.00807	0.00033	2.39e-05	5.93e-07
Havcr2	3.51197	3.89601	3.93422	4.19015	4.71874	5.26224	5.55783	3.46275	3.50476	3.2253	3.68919	0.0126	0.00455	4.76e-06	0.00115	2.95e-05	2.44e-05	3.54e-08
Hcls1	4.98516	5.03437	5.19094	5.69322	6.10402	6.42753	6.82639	4.95335	4.96136	5.02535	5.06709	0.767	0.3	0.000188	0.00179	5.82e-05	3.21e-05	3.49e-09
Hsd11b1	3.50606	3.32826	3.77215	4.30993	4.80495	4.68539	5.39539	4.49326	4.44257	3.87037	3.7144	0.392	0.338	5.1e-05	0.000876	0.00541	3.97e-05	2.16e-07
I730030J21Rik	3.79163	3.70024	3.95126	4.6495	5.57762	5.94832	5.10749	3.87361	3.77643	3.99549	3.96562	0.49	0.386	6.83e-07	3.93e-05	2.22e-05	0.000497	5.19e-10
Ifi202b	2.23372	2.58096	2.52535	3.14904	3.54704	3.68327	3.52732	2.17175	2.17059	2.4595	2.24186	0.0348	0.172	7.75e-06	0.000314	3.51e-05	0.000716	6.62e-08
Ifi204	3.85471	4.05936	4.10166	4.2767	5.34084	5.87331	5.91436	3.95754	4.0295	3.9583	3.97097	0.268	0.138	0.00291	0.00134	5.08e-07	3.45e-07	8.57e-10
Ifit2	3.17818	3.9135	3.70174	3.90304	4.43086	4.78987	4.98695	3.19761	3.47117	3.32814	3.27573	0.00889	0.0299	0.000563	0.0017	0.000559	0.000101	1.11e-05
Ifng	4.04382	4.33781	4.40236	4.39589	5.29718	5.44374	5.09646	4.05414	4.05854	4.15028	4.11557	0.0899	0.0427	0.0106	0.00175	0.000261	0.00133	5.2e-07
Ikzf3	4.18097	4.87104	4.80967	5.09932	5.20316	6.03182	5.9842	4.80819	5.08722	4.0356	5.02166	0.00102	0.00397	1.1e-05	0.00414	5.18e-05	5.95e-05	1.16e-07
Il10ra	4.06218	4.21	4.30245	4.58683	5.07367	5.72877	6.12265	4.36134	4.23011	4.11735	4.21326	0.388	0.206	0.00166	0.00283	2.3e-05	8.7e-06	3.96e-10
Il1b	4.87276	5.48716	5.27099	5.70672	6.35422	6.4517	7.36216	5.00505	5.37058	4.9355	5.61054	0.0155	0.176	0.000143	0.00099	0.000378	2.12e-06	1.96e-07
Itga4	4.20619	4.40432	4.57129	4.39524	5.81912	6.20107	6.7286	4.1736	4.29868	4.19065	4.26486	0.228	0.0427	0.134	0.000596	1.18e-05	4.28e-07	2.27e-10
Itgax	3.84276	4.09667	4.26693	4.56773	5.13948	5.08755	5.90882	4.22348	4.06132	4.12368	4.24063	0.187	0.0114	4.2e-05	0.00188	0.000234	2.22e-06	8.42e-09
Klrk1	2.85912	3.11457	3.32371	3.57136	4.19846	4.26572	5.09709	3.07292	3.05273	3.07114	3.03011	0.0843	0.00715	2.14e-05	0.000509	2.04e-05	4.35e-06	1.97e-10
Kmo	2.60042	2.85577	2.83498	3.06293	3.6474	4.47737	4.17332	2.89162	2.74777	2.70824	2.77178	0.126	0.172	0.0043	0.00928	2.41e-05	9.93e-05	4.32e-08
Lcp1	6.03634	5.86165	5.8379	6.72663	7.53467	8.30018	9.0872	6.20467	6.19352	5.974	5.174	0.319	0.349	0.000922	0.00235	5.17e-06	1.34e-06	1.33e-10
Lilrb4	4.66818	5.34342	4.97666	4.39949	5.9657	6.2457	6.85314	5.02925	5.33042	4.74761	5.32763	0.00149	0.12	0.0793	0.00154	0.000614	5.89e-05	5.24e-09
LOC547323	4.08402	3.66231	4.05384	4.63823	5.13242	5.44897	5.3511	4.08083	4.11767	4.08842	4.10765	0.0136	0.883	0.000341	0.00502	4.32e-05	0.000652	3.86e-09
Lst1	5.48506	6.12092	6.29942	6.44147	6.68869	7.0014	7.34911	5.75399	5.71085	5.59141	5.94459	0.000713	0.000338	3.64e-06	0.00253	0.000117	7.81e-05	7.48e-08
Ms4a4c	2.93663	3.23315	2.97529	3.66139	4.4234	5.1142	5.79453	2.90281	2.80765	2.95014	2.69842	0.114	0.857	0.000301	0.00275	1.18e-06	6.31e-07	2.86e-10
Myo1f	3.96866	4.15948	4.41825	4.72068	5.14127	5.36748	6.85805	4.1063	4.17184	3.95517	4.0987	0.3	0.0352	0.00032	0.00435	0.00265	1.51e-06	4.65e-09
Naip5	2.72584	2.87903	2.78081	3.0459	3.78774	3.39848	3.78286	2.9816	3.22584	2.97938	3.03631	0.544	0.752	0.0296	0.000909	0.00922	0.000109	4.24e-05
P2ry10	2.3443	1.9035	2.19071	3.04181	4.12766	5.15576	4.49668	2.20441	2.37789	2.16275	2.21601	0.0181	0.47	0.000504	0.00218	4.22e-07	0.000313	6.59e-10
P2ry13	4.37151	4.6169	4.92229	5.15737	5.50204	5.72225	5.61169	4.28654	4.28594	4.32412	4.57014	0.181	0.00654	5.43e-05	0.00414	0.000327	0.00258	8.51e-06
Pira1	3.6553	4.19106	4.30891	4.33688	5.13997	5.32718	6.39306	3.92711	3.94875	3.8859	4.09537	0.0006	0.000407	7.79e-06	0.000199	2.54e-06	6.44e-08	1.41e-12
Pira11	4.57317	5.13844	5.36763	5.39806	5.80203	5.96132	6.93793	4.88028	4.91221	4.83469	5.09791	0.000691	0.000101	1.62e-06	0.000895	2.87e-05	5.45e-07	1.24e-11
Plbd1	5.02535	4.62896	4.83264	5.85164	6.56876	7.33882	8.40377	4.62319	4.56791	5.4112	4.63166	0.0561	0.491	0.000421	0.00445	1.17e-05	1.45e-06	1.1e-10
Ptgs2	4.8096	4.67114	4.67446	4.46746	5.91767	6.40401	6.52617	4.46076	4.49056	4.65863	4.49179	0.522	0.552	0.0587	0.00541	0.00127	0.000524	9.3e-09
Ptpn22	2.79234	2.8701	3.24122	3.73685	4.70517	5.45562	6.13034	2.97941	2.93661	2.90252	2.90291	0.623	0.0317	3.11e-06	0.0002	1.59e-06	1.89e-07	2.02e-11
Rgs1	4.71311	5.3909	4.75736	5.1539	6.72141	7.55632	8.12817	5.10217	5.25241	4.30905	4.84603	0.073	0.931	0.202	0.00738	0.000211	7.03e-05	2.5e-07
Rnase6	4.29218	4.13938	4.65822	5.25577	5.84656	5.92695	6.35562	4.55148	4.42841	4.15844	4.36413	0.359	0.0723	9.79e-07	0.000384	1.58e-05	5.97e-07	2.25e-10
Sh2d1a	3.15105	3.05795	3.24764	3.78077	4.31846	4.8666	5.4463	3.35248	3.26103	3.12965	3.16027	0.71	0.704	0.00268	0.00766	0.000329	3.12e-05	7.17e-09
Sh2d1b1	2.49622	2.63244	2.70176	3.1062	3.58359	4.14762	3.89501	2.76756	2.61855	2.60341	2.84728	0.414	0.308	8.43e-05	0.000902	0.00023	0.000207	1.42e-06
Sirpb1b	3.5177	3.76839	3.86759	4.26533	4.90089	4.6588	5.44498	3.69651	3.66039	3.6647	3.56013	0.081	0.0474	2.14e-05	0.000965	0.00025	1.54e-06	1.99e-09
Srgn	6.92271	6.90875	6.99252	7.48682	8.30425	9.21972	9.12233	7.12364	7.26433	6.46876	7.10602	0.938	0.745	0.00463	0.00202	1.29e-06	5.82e-06	1.57e-09
Stap1	3.11491	2.7589	2.96552	3.83765	4.48934	5.27149	5.37656	3.40451	3.57245	3.19345	3.32651	0.0483	0.42	0.000134	0.0017	1.96e-06	4.88e-07	2.22e-11
Tap1	5.10604	6.02162	5.73685	5.98403	6.18696	6.3818	8.14673	5.29791	5.24109	5.12818	5.45982	0.000206	0.00524	4.42e-05	0.0019	0.000384	9.03e-07	9.81e-10
Tcrg-C	2.89042	2.52797	2.99813	3.75803	3.95619	4.59089	3.99682	3.19689	3.01041	2.84998	2.90859	0.024	0.642	3.36e-05	0.00354	2.5e-05	0.000359	1.62e-08
Themis	2.71284	2.81585	2.81512	3.56393	3.76841	3.81278	4.7874	2.88595	2.96306	2.88512	2.74516	0.491	0.542	2.87e-06	0.00168	0.00251	1.98e-06	1.49e-08
Tmem140	5.01311	5.65712	5.87609	5.33348	6.30458	6.40996	6.73013	5.52699	5.59367	5.2541	5.61092	0.00294	0.00108	0.0508	0.00159	0.000899	0.00015	1.78e-07
Tmem212	4.61024	5.23782	5.17235	4.98874	5.77937	5.72186	6.11233	5.0638	5.12811	4.64351	4.98687	0.000263	0.00382	0.000955	0.000598	7.51e-05	0.000585	1.32e-06
Tnfsf8	2.72407	2.53122	2.72982	3.16336	3.73318	3.57561	4.7167	3.04637	2.84227	2.86188	2.73798	0.163	0.981	0.00068	0.000917	0.00111	1.67e-06	8.15e-11
Trim30d	3.56471	4.25882	3.65496	4.25598	5.0914	4.93567	5.58721	3.91714	3.72859	3.82685	3.53601	0.0277	0.78	0.00492	0.00252	0.00314	0.000215	3.31e-07
Gm7609	3.77652	3.62541	3.57485	4.66282	4.61547	5.38657	5.84491	3.66059	3.50435	3.89454	4.07976	0.393	0.417	6.17e-05	0.0221	6.46e-05	7.67e-05	2.72e-08
1810033B17Rik	4.24824	4.23712	4.395	4.56695	5.22995	5.36808	6.03546	4.28985	4.32298	4.15808	4.24304	0.956	0.397	0.0175	0.00366	0.000428	7.59e-05	1.76e-07
4930408F14Rik	3.40122	3.48998	3.76266	3.62688	4.02837	4.47768	3.54332	3.568	3.40064	3.465	3.32408	0.555	0.0924	0.139	0.0135	0.00165	0.624	0.000342
4930555G01Rik	4.51894	4.83619	4.70547	4.08031	4.98447	5.58958	5.3446	5.09919	5.55191	4.49565	4.26766	0.0652	0.317	0.00456	0.0398	0.000769	0.00722	1.38e-06
4933402N22Rik	3.24049	3.20642	3.47535	3.56481	3.84198	4.3381	3.72013	3.44302	3.30227	3.33925	3.19529	0.834	0.213	0.01	0.0374	0.00145	0.16	0.000199
5830405N20Rik	2.8078	2.5198	2.75463	3.02476	3.39097	3.81782	4.54241	3.00287	2.93389	2.89594	2.75369	0.0373	0.765	0.112	0.0249	0.0024	4.64e-05	1.71e-08
6330407A03Rik	3.77821	3.93621	4.10107	4.57879	4.57569	5.16632	4.65804	3.48908	3.47933	3.75471	3.89651	0.424	0.0898	2.19e-05	0.00613	0.000796	0.012	5.93e-06
Aoah	2.87969	3.35451	3.36544	3.63843	3.81789	4.05215	4.66988	2.93927	2.87944	2.83493	2.87685	0.000973	0.00307	9.64e-07	0.000708	7.26e-05	1.61e-05	4.25e-09
Apbb1ip	4.1774	4.24777	4.1644	5.13763	4.8979	5.17795	6.54928	4.29102	4.22366	3.9619	3.98919	0.669	0.961	1.92e-06	0.0256	0.00106	1.12e-05	1.01e-09
Arhgap30	4.31968	4.41495	4.4226	4.39436	4.81966	5.36882	6.12171	4.71095	4.53968	4.51531	4.44644	0.613	0.654	0.622	0.064	0.00203	2.38e-05	3.85e-09
Art2b	2.91401	2.60171	2.48071	3.88319	3.87716	5.06497	4.97434	2.99139	3.00061	3.20497	2.8849	0.0892	0.051	2.22e-06	0.00462	7.8e-06	0.000156	5.52e-10
B3gnt5	2.69652	2.59776	2.66365	2.98466	3.68945	4.094	3.90096	2.76903	2.73299	2.86568	2.68946	0.599	0.887	0.0707	0.00712	0.000303	0.000813	1.16e-07
BC005685	3.52674	3.44169	3.50777	3.44847	4.14365	4.69492	4.88931	3.55404	3.4446	3.52809	3.57618	0.571	0.92	0.5	0.0363	0.000119	0.00019	1.53e-09
BC018473	3.99909	3.72733	3.909	4.05015	4.81355	5.40606	7.22692	4.09261	4.07241	4.52722	4.06738	0.0698	0.617	0.697	0.0203	0.000327	1.15e-06	2.08e-11
Bst1	3.58048	4.07599	4.04798	4.15069	4.57074	4.96289	5.26357	3.84271	3.81411	3.75759	3.7886	0.0236	0.0082	0.000239	0.00873	9.13e-05	0.00015	6.52e-06
Btk	3.35604	3.4213	3.62097	4.07945	3.90195	4.40151	4.5795	3.49812	3.45658	3.26913	3.22453	0.733	0.155	0.00014	0.0876	0.00165	0.000781	4.26e-07
C1s	4.3464	3.7477	4.13134	4.56265	5.00969	6.54255	6.77714	4.30911	4.62822	4.0288	3.85319	0.00908	0.38	0.24	0.148	7.48e-06	7.43e-05	5.99e-09
Cartpt	4.83966	5.66871	5.284	4.8104	5.78878	6.11793	6.81818	5.2621	5.15045	4.92131	5.53619	0.000518	0.0194	0.84	0.00909	0.000427	0.000194	3.44e-07
Cd19	4.70792	4.01471	4.42516	4.94213	5.00027	5.84373	7.24173	4.63363	4.71192	4.82115	4.54064	0.000478	0.194	0.0964	0.295	0.00068	2.24e-06	1.4e-11
Cd22	4.22334	3.85159	4.00078	4.05033	4.87139	5.29573	6.19411	4.30076	4.34342	4.45782	4.21106	0.00889	0.184	0.126	0.0179	0.000172	5.9e-07	3.75e-12
Cd226	3.51285	3.17495	3.36985	4.05283	4.14907	4.55545	4.68153	3.49664	3.5558	3.67106	3.6021	0.0131	0.357	0.000104	0.0104	0.00184	0.000607	2.06e-09
Cd3e	4.82157	4.31405	4.69315	5.4367	5.46224	5.84315	7.75163	4.73976	4.64447	5.02714	4.5195	0.00372	0.461	0.000224	0.0267	0.00174	8.3e-07	4.9e-12
Cd40	5.06277	5.3931	5.46587	5.77561	5.81385	6.07664	6.65385	4.92971	4.8488	4.921	5.31106	0.0268	0.0151	2.55e-05	0.009	0.000344	3.04e-05	5.54e-08
Cd72	4.60329	4.56959	4.77968	5.3542	5.51459	5.77632	5.81971	4.78227	4.97249	4.5222	4.56782	0.886	0.452	0.000538	0.0146	0.0016	0.00203	1.1e-06
Cd96	3.22793	2.99999	3.39789	3.81868	4.08836	4.32392	4.71672	3.64604	3.46573	3.42733	3.47176	0.196	0.431	0.00107	0.0213	0.00303	0.00032	4.31e-07
Clec7a	3.8273	4.06868	4.21574	4.45589	4.6867	5.3382	5.33036	4.02832	4.00128	3.99406	4.00667	0.0935	0.0179	8.86e-05	0.0104	1.98e-05	6.47e-05	2.65e-08
Cmah	3.51859	3.04439	3.52655	4.19761	4.4465	5.26914	6.11101	3.68007	3.47664	3.51498	3.4004	0.00691	0.975	0.000266	0.0115	5.38e-05	3.73e-06	1.06e-10
Cr2	3.28491	2.85185	3.08797	3.63727	3.72152	4.93049	4.44297	3.34075	3.32551	3.34905	3.23356	0.00777	0.201	0.0131	0.146	4.77e-05	0.00241	1.47e-08
Crlf3	4.60296	4.53732	4.75091	5.26021	4.96196	5.70228	5.9636	4.69691	4.43651	4.79825	4.75585	0.701	0.369	0.000279	0.19	0.00103	7.41e-05	5.21e-07
Ctsh	5.76979	5.25553	5.35772	6.07004	6.24861	6.95254	7.54365	5.35324	5.24037	5.74745	5.2037	0.00455	0.023	0.0221	0.123	0.000256	4.05e-06	6.01e-10
Cxcl16	5.29957	5.96866	5.75625	6.03401	5.95661	6.45636	7.39095	5.26832	5.41639	5.099	5.47578	0.00187	0.0482	0.000223	0.0363	0.00408	6.7e-05	8.92e-07
Cytip	4.58636	3.89427	4.01276	4.88863	5.55357	6.08143	6.72711	4.80901	5.10716	4.65634	4.08796	0.00345	0.0123	0.0885	0.0155	0.00194	2.22e-05	1.56e-08
D830030K20Rik	3.18686	3.53973	3.47257	2.65833	3.59192	4.22216	3.78727	3.57678	4.01005	3.11562	2.9281	0.0181	0.107	2.64e-05	0.0404	0.000248	0.00978	1.26e-08
Dock10	5.1717	5.19964	5.14171	5.20914	6.0787	6.7612	7.38867	5.87203	6.30063	5.10026	5.14156	0.92	0.909	0.841	0.0427	0.000305	1.63e-05	1.8e-08
Dpt	6.77813	5.96842	5.78956	7.07117	7.73632	8.52644	9.06757	6.44348	6.46864	6.03801	5.22752	0.0443	0.105	0.363	0.0889	0.00741	0.00266	3.24e-06
Dtx3l	5.49895	6.3408	6.10956	5.83551	6.30649	6.5164	6.88912	5.56129	5.7272	5.65103	6.00266	5.3e-05	0.00336	0.0213	0.0124	0.00101	0.000663	2.31e-06
Emr1	3.82465	4.3014	4.34905	4.21389	4.81737	5.1709	4.99472	4.10551	4.06963	3.75388	4.11846	0.00705	0.00783	0.0147	0.00485	8.75e-05	0.00121	1.55e-06
Eomes	3.47675	3.27036	3.63723	3.7527	3.97516	4.47953	4.19116	3.43679	3.4828	3.60212	3.44243	0.321	0.453	0.0933	0.107	0.00614	0.042	5.66e-05
Epsti1	4.58535	4.47711	4.56622	4.90172	5.36856	5.66959	6.32517	4.4632	4.22455	4.67555	4.43071	0.601	0.936	0.0294	0.0247	0.000786	8.33e-06	2.63e-08
Fam105a	4.75948	5.20847	5.18051	4.90554	5.50084	6.22579	5.94755	5.20636	5.38952	4.81207	5.44507	0.0419	0.0987	0.458	0.0276	0.000591	0.00888	1.4e-05
Fcgr4	2.96929	3.45665	3.58123	3.05503	3.98981	4.59312	4.00248	2.93893	3.14464	2.92643	3.13845	0.0332	0.0145	0.647	0.023	0.000282	0.0262	2.01e-05
Fcrl1	3.11003	2.93412	3.13841	4.00253	3.67749	4.17067	4.60055	3.0949	3.09085	3.08445	3.14961	0.205	0.871	5.65e-07	0.0438	0.000412	2.09e-05	6.6e-10
Gm10058	3.57955	3.71256	3.74988	3.23094	3.83638	4.89711	3.7353	3.37363	3.46393	3.51811	3.24874	0.578	0.581	0.169	0.604	0.00235	0.742	0.00382
Gm10220	3.71315	3.9709	4.21144	4.07031	4.3054	4.75859	4.0138	3.79223	3.7359	3.6674	3.76624	0.0697	0.00431	0.00673	0.0369	0.000331	0.166	2.92e-05
Gm10324	2.94155	2.93215	3.04946	3.01311	3.27277	3.9603	2.87779	2.84542	2.91769	2.94221	2.87073	0.959	0.61	0.609	0.195	0.00161	0.849	1.22e-05
Gm10375	2.96569	3.08508	3.17828	2.88069	2.88513	4.10561	3.02681	2.84291	2.83977	2.9808	2.87718	0.366	0.32	0.498	0.824	0.00019	0.839	0.000183
Gm10383	3.24162	3.63248	3.68313	3.41551	3.98124	4.2645	3.55189	3.22728	3.26088	3.26668	3.52422	0.025	0.0111	0.186	0.00873	0.000435	0.22	1.47e-05
Gm1973	3.69746	3.93459	3.95502	3.06982	4.06425	4.73212	4.1956	4.03766	4.37381	3.65756	3.47519	0.0706	0.104	9.17e-06	0.0558	0.000313	0.0278	1.09e-09
Gm2049	4.16912	4.56226	4.51812	4.44807	4.68497	5.29749	4.42788	4.2692	4.23711	4.13781	4.4219	0.0686	0.169	0.159	0.193	0.00423	0.494	0.0156
Gm2799	2.78366	2.84321	2.93544	2.37297	2.868	4.18042	2.7852	3.07449	2.91453	2.76092	2.90677	0.815	0.579	0.076	0.855	0.0013	0.999	6.89e-05
Gm3696	3.68859	3.94263	3.86728	3.25726	4.23841	5.12255	4.39117	4.13608	4.56708	3.57094	3.49401	0.0982	0.375	0.00347	0.0242	7.83e-05	0.00996	6.76e-08
Gm5077	3.50552	3.55588	3.67518	4.15622	4.34386	5.12456	5.06305	3.6751	3.37465	3.48828	3.35799	0.839	0.602	0.00388	0.037	0.000293	0.000563	6.03e-06
Gm5168	3.36931	3.51218	3.7093	3.19285	3.75757	4.69144	3.54974	3.20035	3.24407	3.3212	3.19912	0.542	0.177	0.415	0.376	0.00131	0.656	0.00224
Gm5169	3.36262	3.54406	3.74232	3.25241	3.57845	4.73328	3.55212	3.2469	3.24398	3.30274	3.21914	0.48	0.184	0.663	0.683	0.00226	0.681	0.0128
Gm5458	4.44708	4.61339	4.70361	3.70461	5.08069	5.52904	5.11253	4.94067	5.43661	4.4225	4.1454	0.266	0.106	4.48e-06	0.00534	0.00106	0.00854	1.35e-08
Gm5662	3.19771	3.40315	3.36158	3.50797	3.38062	4.34579	3.30321	3.27131	3.25578	3.41774	3.04479	0.133	0.339	0.0303	0.473	0.000337	0.673	0.000159
Gm6455	2.92673	3.00759	3.28194	3.39272	3.50435	4.02032	3.48678	3.08123	3.05665	3.00042	2.94833	0.584	0.0389	0.000722	0.0374	0.00251	0.12	0.000631
Gm8979	3.55337	3.92713	3.61573	3.79005	4.47769	5.02143	6.0346	3.89989	4.11558	3.77193	3.53244	0.0427	0.784	0.144	0.0157	6.85e-05	7.8e-07	1.15e-09
Gm8995	5.01827	4.89356	4.86325	5.11991	5.96011	6.39151	7.62475	5.00961	5.08055	5.01448	4.76138	0.53	0.518	0.496	0.0059	5.37e-05	8.74e-08	1.65e-09
Gngt2	5.51469	5.02033	5.12323	5.70607	6.48941	7.03923	6.47049	5.59537	5.42211	5.40215	5.03199	0.0116	0.0392	0.14	0.0101	2.35e-05	0.00172	8.79e-09
Gpr183	4.82052	4.46861	4.54409	5.57741	5.68859	6.09798	6.46785	4.82736	4.62022	4.69816	4.76658	0.141	0.195	0.000639	0.0343	0.00316	0.000207	1.07e-07
H2-DMa	4.8933	5.18936	5.45629	5.84505	5.56189	6.15346	7.6293	5.14037	5.05866	4.94368	5.20378	0.0325	0.00158	1.91e-06	0.0216	0.000182	1.2e-06	2.85e-10
H2-M3	5.72286	6.51647	6.34648	5.83023	6.46654	6.85385	7.26664	6.31209	6.27249	5.55287	6.3597	0.000482	0.0121	0.529	0.0271	0.00212	0.000618	1.06e-06
H2-Oa	3.83743	3.5965	3.73356	4.6233	4.76744	5.16094	5.8069	3.83387	3.97254	3.87157	3.98374	0.0951	0.632	1.72e-06	0.00841	4.52e-05	5.97e-07	1.84e-10
H60b	2.7643	2.52719	2.93064	3.09811	3.61326	4.25083	4.85242	2.99737	2.83521	2.94872	2.78977	0.219	0.401	0.0214	0.0182	0.0002	1.74e-05	4.58e-09
Ifi203	6.47194	6.36321	6.02717	6.46489	7.29391	7.79331	8.06953	5.82075	5.98489	5.8799	5.95939	0.597	0.0278	0.967	0.0421	0.000168	0.000132	4.71e-07
Ifi205	2.63253	3.10258	2.85542	3.56264	4.0758	4.97178	6.39918	2.66601	3.19095	2.41041	2.38757	0.107	0.439	0.000173	0.0107	8.63e-05	5.91e-07	1.42e-08
Ifitm1	6.24017	6.04807	6.09254	6.27022	7.06691	7.59614	8.26843	6.02421	5.82931	6.14377	5.72307	0.287	0.445	0.86	0.0585	0.000191	1.51e-05	1.46e-08
Igsf6	5.25225	5.18452	5.09747	5.08367	5.7094	6.51329	6.50657	5.13962	4.94536	5.19732	5.13705	0.65	0.344	0.101	0.0453	0.00019	0.000256	6.49e-09
Ikzf1	4.44085	4.1943	4.47856	5.23369	5.21334	6.02296	7.01344	4.54083	4.42545	4.31572	4.50371	0.101	0.848	6.02e-06	0.0116	2.7e-05	3.22e-07	4.98e-12
Il2rg	4.9163	4.87606	4.52568	5.15738	6.34002	7.55941	8.89785	4.35477	4.18084	4.60951	4.08799	0.884	0.158	0.34	0.0257	1.1e-05	1.66e-06	7.84e-10
Il7r	3.50368	2.76201	3.18212	3.86301	4.21253	4.72373	6.39694	3.62913	3.46929	3.6846	3.46333	0.000209	0.0901	0.0148	0.0275	0.00111	3.47e-06	3.61e-11
Irf4	2.96498	2.92219	3.04009	3.695	3.806	4.16375	5.00669	2.8919	2.97611	2.9543	3.13302	0.848	0.731	0.000241	0.0339	0.00122	3.43e-05	5.2e-08
Irf8	4.71148	4.7971	4.93739	4.77387	5.39485	5.83393	6.6228	4.75744	4.82452	4.70916	4.86132	0.586	0.183	0.636	0.0196	0.000148	4.13e-06	8.46e-10
Klhl6	4.35569	3.98272	4.00395	4.54684	4.96433	5.93876	5.85672	4.18005	4.3486	4.20497	4.13706	0.0655	0.109	0.258	0.0943	0.000167	0.0012	1.33e-08
Klra10	2.6095	2.80389	2.80593	2.98649	3.53294	3.98282	3.27953	2.69847	2.64255	2.64259	2.60218	0.249	0.328	0.00889	0.00224	7.19e-05	0.0236	8.83e-07
Klra3	2.93624	3.25284	2.96081	3.80073	3.21722	4.25116	3.43602	3.13236	2.86233	2.87685	2.8432	0.0301	0.909	8.48e-06	0.237	0.000336	0.0885	4.08e-06
Klrb1b	3.84028	3.58129	4.01909	4.32657	4.65344	5.02793	4.73292	3.91042	3.84085	3.86469	3.89811	0.115	0.371	0.00316	0.0135	0.000418	0.00805	7.98e-07
Klre1	2.0058	2.07003	2.12028	2.44021	2.67942	3.01553	2.60548	2.10878	2.04753	2.19014	2.07934	0.679	0.522	0.00275	0.0185	0.000685	0.017	2.7e-07
Kynu	3.92813	4.0727	4.29439	4.47114	5.032	5.67057	5.78319	3.8725	4.00155	4.06398	3.88887	0.461	0.0604	0.000808	0.0111	5.69e-05	2.36e-05	8.54e-08
Lair1	4.51712	4.62963	4.59377	5.29984	4.99413	5.60095	6.0706	4.44516	4.49312	4.46795	4.57044	0.46	0.65	2.48e-06	0.0935	0.000186	4.45e-05	1.59e-08
Lat	4.9716	4.65298	4.92291	5.83865	5.87773	6.28529	7.1012	5.2873	5.049	5.18506	4.98866	0.0631	0.831	8.82e-06	0.00742	0.000262	4.23e-06	4.35e-11
Lcp2	4.46672	4.46047	4.58967	5.31221	5.4223	5.8573	7.82136	4.47273	4.45319	4.4298	4.46628	0.976	0.529	9.96e-06	0.00747	0.000304	2.04e-07	5.7e-12
LOC641050	2.83979	3.08712	3.12246	3.31948	3.68652	4.34697	5.43993	3.00862	2.97866	2.966	3.01045	0.0579	0.0586	0.000216	0.0074	7.49e-06	5.44e-07	4.84e-12
Malt1	5.82104	6.12701	5.71789	5.65994	6.68284	6.92873	6.92808	5.70967	5.70533	5.68133	5.89817	0.0183	0.602	0.126	0.00517	0.000436	0.000547	1.57e-07
Mgp	8.15714	8.94222	8.69873	8.51754	8.67412	9.19661	9.4154	8.25677	8.37002	8.09988	8.24274	0.000276	0.0129	0.0419	0.0325	0.00295	0.00125	0.00206
Mgst2	3.59464	4.03276	3.8093	4.31484	4.5227	5.12057	4.87721	3.67423	3.58919	3.68544	3.57678	0.0599	0.15	7.79e-06	0.00259	0.000676	2.55e-05	5.38e-06
Ms4a4b	2.92372	2.81962	2.77042	3.525	3.93232	4.50213	6.37369	3.14184	2.83944	2.81546	2.74805	0.644	0.507	0.00511	0.0212	0.000731	5.89e-07	5.27e-11
Msr1	2.87123	3.11697	3.28803	3.56825	3.79577	4.46577	4.46994	2.98356	2.87295	2.97928	2.98721	0.157	0.0569	0.000371	0.00788	5.18e-05	0.000337	2.1e-07
Mup11	2.66741	2.93208	3.02717	2.5306	2.99916	3.82316	2.84271	2.79984	2.66887	2.65758	2.58066	0.0564	0.0577	0.24	0.241	0.000636	0.561	4.69e-05
Mup7	2.67062	2.91407	2.98892	2.58489	2.97754	4.00328	2.86102	2.82939	2.72963	2.65285	2.53529	0.0903	0.114	0.534	0.241	8.38e-05	0.532	1.67e-05
Naaa	5.08264	5.84211	5.70791	5.28886	5.99578	6.11033	6.55129	5.6208	5.61102	5.1494	5.79044	0.000143	0.00137	0.122	0.00336	0.000644	0.000132	2.05e-08
Olfr1014	2.733	3.21294	3.30762	3.40584	3.48033	4.4324	3.08893	2.84818	2.89844	2.89713	2.6835	0.00232	0.00155	2.44e-05	0.0131	5.16e-06	0.0897	1.03e-07
Olfr1200	3.32277	3.78186	3.92452	3.19285	4.31894	4.88933	3.87408	3.63098	3.47746	3.64789	3.75105	0.0317	0.0149	0.47	0.00573	0.000101	0.0572	1.36e-05
Olfr126	2.52251	2.6424	2.76643	3.00763	3.09778	3.74458	2.8822	2.71052	2.51349	2.54665	2.38721	0.555	0.317	0.00577	0.0881	0.00113	0.223	0.0006
Olfr761	2.78008	3.11313	3.16913	3.42941	3.3468	3.86843	3.30892	2.90488	2.93756	2.86968	2.71192	0.112	0.066	0.0015	0.0851	0.00647	0.126	0.000918
Olfr99	4.07171	4.65244	4.68105	4.14722	4.70676	5.18852	4.9945	4.30156	4.72781	4.19674	4.42633	0.0138	0.0436	0.686	0.169	0.00242	0.0143	0.00932
Pak1	5.56181	5.66608	5.51741	5.46391	6.06122	6.6188	6.409	5.07364	4.95708	5.05353	5.87715	0.549	0.857	0.508	0.127	0.000849	0.019	8.07e-05
Parp9	5.60525	6.1679	5.81257	5.871	6.54261	6.85187	7.13988	5.64499	5.74044	5.68124	5.77281	0.00203	0.301	0.0429	0.00644	5.81e-05	5.48e-06	2.52e-07
Pfkp	4.97121	5.18532	5.19895	5.356	5.56007	6.26526	6.24673	5.70897	5.45343	4.60237	5.54695	0.268	0.363	0.0364	0.124	0.000819	0.00427	0.000102
Pion	4.71654	5.52606	5.30133	4.93589	5.55609	5.82654	5.97092	5.07025	4.95931	4.46998	5.31558	0.000528	0.0126	0.216	0.0115	0.00182	0.00276	2.72e-05
Pip4k2a	5.77241	6.17455	5.86258	5.99842	6.51409	6.8056	7.32385	6.18661	6.43462	5.79833	5.89843	0.0138	0.64	0.111	0.0173	0.00054	5.46e-05	2.56e-07
Pla2g7	4.42624	4.59562	4.61497	5.11016	5.23027	5.77034	7.11614	4.63037	4.2909	4.55929	4.56102	0.387	0.344	0.000795	0.0295	0.000339	3.28e-06	2.25e-09
Prkcq	3.12975	3.0305	3.2571	3.61113	4.06782	4.28765	5.14761	3.41132	3.23136	3.3716	3.1769	0.606	0.515	0.00311	0.00478	0.00322	1.06e-05	2.51e-09
Rab30	4.0145	3.84863	3.6121	4.48654	4.85768	5.37764	4.73177	3.89715	3.82692	3.89283	3.57532	0.304	0.0142	0.00037	0.00401	1.59e-05	0.00739	2.62e-09
Rac2	5.20875	5.27834	5.39075	6.16969	6.16885	6.55758	8.62777	5.38331	5.30181	5.15258	5.45592	0.682	0.332	2.72e-06	0.00561	0.000568	1.15e-07	4.96e-12
Rarres2	6.22504	6.57801	6.47684	6.70407	6.8977	7.5639	7.85683	6.30399	6.26981	5.98324	6.13319	0.0241	0.263	0.00243	0.013	0.000133	2.24e-05	2.24e-08
Rel	5.77645	5.54559	5.62833	5.8013	6.45725	7.16237	6.98928	5.79488	5.97409	5.5366	5.99202	0.346	0.576	0.914	0.111	0.00259	0.0133	2.82e-06
Rgs10	5.43411	5.90025	5.88669	6.23892	6.35919	6.73064	7.94515	5.71635	5.59284	5.42272	5.81996	0.00129	0.0117	1.42e-06	0.00148	4.93e-05	1.81e-07	1.22e-10
Saa3	3.0211	3.68244	3.61055	3.51416	3.93285	5.24243	4.14208	2.91122	2.87631	2.83344	3.13021	0.00234	0.0082	0.00224	0.0152	7.37e-05	0.00544	1.04e-05
Samhd1	7.04174	7.39235	6.97923	7.43072	7.73181	8.28799	9.2257	6.96998	7.03197	7.11656	7.00921	0.0186	0.739	0.00811	0.0268	0.00014	1.46e-06	1.16e-09
Samsn1	3.90993	3.89197	3.97894	4.37316	4.77355	5.1414	5.35987	4.11624	3.9924	4.01103	4.0097	0.893	0.662	0.00028	0.00571	2.03e-05	9.33e-06	3.93e-10
Sell	4.03144	3.52547	3.99289	4.31306	5.03237	5.34696	6.13475	3.91826	4.16944	4.06293	4.01817	0.00765	0.863	0.114	0.0115	0.00115	6.41e-05	8.33e-09
Serpina1e	5.47701	4.95937	5.37673	5.42301	6.12336	6.55241	8.6572	6.06243	5.77771	5.46617	5.5095	0.00231	0.634	0.717	0.101	0.000906	2.08e-06	2.6e-10
Sfrp4	3.43292	3.26246	3.36351	3.98255	4.0674	4.45961	3.67512	3.52291	3.37889	3.38532	3.39425	0.363	0.712	0.000289	0.0181	0.00181	0.329	7.82e-07
Sh3kbp1	6.02887	6.7698	6.44921	5.99279	6.5148	7.12556	7.32505	6.53895	6.75455	5.757	6.50291	0.000356	0.0364	0.84	0.126	0.00177	0.000918	1.98e-06
Slc15a3	4.30415	4.29247	4.4856	5.28738	5.24267	5.45476	5.79112	4.21566	4.30753	4.4967	4.67794	0.953	0.309	2.87e-06	0.00738	0.000696	0.000209	1.07e-07
Slfn2	4.16047	4.19684	4.24016	4.33158	5.09674	5.56444	7.22163	4.96547	4.77145	4.41597	4.43413	0.873	0.784	0.346	0.0141	0.000427	2.15e-06	4.7e-10
Slxl1	2.84338	3.15556	3.28568	2.56014	3.38383	4.07898	3.14243	2.87248	2.79944	3.06227	2.67103	0.105	0.0553	0.14	0.116	0.00394	0.382	0.000441
Snord115	2.43366	2.93896	3.14414	3.19083	2.86647	4.26536	3.23723	2.53277	2.64724	2.56561	2.33862	0.052	0.0244	0.00651	0.349	0.000437	0.122	0.00177
Sp100	4.16533	4.40662	4.16968	4.67782	5.0464	5.19556	5.70482	4.16605	4.08702	4.11908	4.16933	0.0742	0.981	8.61e-05	0.00224	0.000126	5.75e-06	1.23e-10
Sp110	4.36485	4.58305	4.60943	5.14444	5.12877	5.60402	7.4754	4.34161	4.28163	4.49395	4.55863	0.21	0.166	1.91e-05	0.00685	0.000449	1.61e-07	1.11e-11
Speer4d	3.38148	3.45102	3.68709	3.92577	3.77288	4.38534	3.58723	3.39316	3.32753	3.31069	3.3237	0.713	0.0935	0.00297	0.229	0.00279	0.508	0.000775
Speer8-ps1	4.114	4.55339	4.58281	4.72672	4.65141	5.46867	4.16516	4.38622	3.99238	4.11618	4.06994	0.0857	0.0802	0.0048	0.199	0.00247	0.918	0.0051
Tac1	3.56696	4.02111	3.72251	3.84361	4.97428	6.09906	6.58342	4.59344	3.61695	3.3421	3.99929	0.309	0.75	0.443	0.0969	0.00129	0.00749	7.44e-05
Tap2	5.5739	6.22519	6.31135	6.01021	6.47891	6.6695	7.10305	6.09689	5.7733	5.63768	6.15082	0.000363	0.000213	0.00312	0.00516	0.000327	2.8e-05	5e-08
Tigit	5.22875	5.04104	5.30322	6.19812	6.04452	6.38602	6.78644	5.164	5.25569	5.09744	5.03853	0.308	0.739	1.14e-05	0.0101	0.00141	0.000233	3.85e-09
Tnfsf10	5.4674	5.68707	5.59485	5.93964	6.22889	6.69578	6.59031	5.1622	4.93056	5.2267	5.57433	0.367	0.651	0.0296	0.0264	0.00165	0.00985	0.00128
Unc93b1	5.78143	6.33662	6.45536	5.96152	6.49634	6.93772	7.50209	6.01601	6.09034	5.82909	6.33305	0.00452	0.0021	0.307	0.0547	0.000618	0.000265	1.03e-05
Vmn2r33	2.81283	3.15924	3.29555	3.53118	3.48553	4.01267	3.03334	3.03449	2.85693	2.90758	2.90228	0.0114	0.00446	0.000118	0.0115	0.000169	0.293	1.08e-05
Vmn2r34	2.97702	3.32733	3.49021	3.64563	3.72799	4.13723	3.20176	3.20882	3.23694	3.11696	3.06505	0.0151	0.00545	0.000249	0.00852	0.000293	0.415	2.75e-05
Vmn2r37	2.9779	3.32694	3.41505	3.6787	3.72801	4.1886	3.22066	3.24297	3.2417	3.06411	3.0638	0.0232	0.0153	0.000169	0.00977	0.000143	0.382	2.36e-05
Vmn2r42	2.87569	3.19268	3.31557	3.48212	3.5521	3.92343	3.13842	3.11628	3.00433	3.00481	2.88812	0.0413	0.0456	0.000992	0.0152	0.000899	0.351	0.000757
Xdh	3.85496	4.43225	4.44735	4.73246	4.45105	4.9499	5.53063	3.98919	4.12357	4.02633	4.09374	0.0567	0.0061	3.61e-05	0.0544	0.00466	3.92e-05	0.000144
Xlr4c	4.53341	4.12312	3.90244	4.01012	5.11168	5.79346	5.73985	4.6943	5.00669	4.18549	4.2891	0.134	0.0157	0.00405	0.172	0.00348	0.0011	4.74e-06
1600029D21Rik	6.31551	6.591	6.61466	6.40522	6.9499	6.48192	8.10441	7.01216	6.8485	6.36084	6.81873	0.161	0.0993	0.528	0.0286	0.576	9.09e-06	1.12e-07
4930466F19Rik	4.36994	4.05013	4.38744	4.6553	4.95751	4.8621	5.47849	4.37165	4.44006	4.30372	4.07809	0.0904	0.946	0.0901	0.0574	0.0949	0.00267	8.06e-06
4933409K07Rik	5.51756	5.21959	5.4224	6.03853	5.84639	6.05477	6.76882	5.42014	5.39583	5.29553	5.3376	0.0411	0.577	0.000644	0.18	0.0273	0.000235	4.57e-08
Abca8a	4.64579	4.37554	4.33729	5.27065	4.74532	4.94581	5.69698	4.71475	4.5768	4.29325	4.08844	0.159	0.304	0.00123	0.74	0.289	0.00241	3.13e-05
Acap1	4.22354	3.73451	3.95773	4.8622	4.53468	4.86199	5.64798	4.3572	4.16204	4.28711	4.11203	0.000597	0.0461	3.85e-06	0.114	0.00476	3.42e-05	1.58e-11
Adam19	4.34076	4.68497	4.61194	5.19093	5.06361	5.06101	5.90709	4.20536	4.12063	4.42626	4.32162	0.0225	0.0564	5.65e-07	0.00282	0.0118	2.07e-05	9.8e-08
Adam23	4.78687	5.02795	4.86786	4.63552	5.28258	5.52533	6.00649	5.05439	4.91353	4.52414	5.06465	0.321	0.771	0.434	0.244	0.0404	0.00469	0.000217
AI324046	3.32858	3.36968	3.48537	3.94156	3.86605	4.11422	5.43884	3.52241	3.41451	3.49662	3.30547	0.797	0.399	4.2e-05	0.0144	0.00239	2.15e-06	5.78e-10
Akna	5.57553	5.50188	5.71595	5.91049	6.02818	5.9808	6.88115	5.13304	5.18008	5.37358	5.66569	0.67	0.384	0.00725	0.037	0.0578	0.000128	3.15e-08
Ampd3	4.60002	4.72498	4.77605	5.04416	4.80736	4.98365	5.7348	4.99818	4.55307	4.56068	4.75936	0.387	0.342	0.000828	0.365	0.0756	0.000174	5.89e-07
Anxa10	3.27786	3.43667	3.49561	4.06243	4.02298	3.99038	4.82112	3.28271	3.21821	3.20162	3.5048	0.323	0.297	7.35e-06	0.0188	0.00472	4.97e-05	5.56e-06
Apof	4.34657	5.10604	5.07212	4.46058	5.28027	5.19855	5.66194	5.1451	4.83056	4.58546	4.88656	0.00157	0.00443	0.538	0.0112	0.0141	0.00554	3.01e-05
Apol7e	3.46216	3.01329	3.29878	4.42107	3.87512	3.8718	4.46434	3.65129	3.50982	3.66994	3.479	0.00229	0.361	1.37e-06	0.0542	0.0795	0.000164	6.93e-10
Arhgap25	4.21155	4.08104	4.18885	4.854	4.64928	4.81813	5.90413	4.14886	3.98448	4.05718	4.2882	0.51	0.934	0.00096	0.162	0.0447	0.000109	9.66e-08
Arhgap9	4.70865	4.41842	4.52725	5.07253	5.07615	5.20341	5.83266	4.75917	4.69189	4.67851	4.46978	0.0277	0.193	0.00205	0.0885	0.0262	0.000212	1.67e-08
Aspa	2.75641	3.73361	3.30998	3.52856	3.1222	3.87217	3.77795	3.38944	2.90318	2.81205	3.11746	0.00477	0.00485	0.000157	0.164	0.0158	0.00255	0.00543
Atp8b4	3.15306	3.11251	3.20144	3.29357	3.66834	3.51066	4.23441	3.1127	3.02895	3.10251	2.94926	0.83	0.832	0.308	0.106	0.132	0.00063	0.000118
Axl	5.42152	5.59572	5.69826	5.7181	5.71546	5.76718	6.63189	5.43493	5.19836	5.2496	5.45411	0.295	0.1	0.0311	0.268	0.142	0.000696	2.78e-05
BC013712	4.60149	4.70181	4.91047	5.41405	5.54244	5.59185	7.19356	5.04033	4.85329	4.57631	4.65647	0.472	0.0735	1.37e-05	0.00224	0.00102	4.68e-07	3.59e-11
BC021614	4.17718	4.24253	4.22927	4.74026	4.43591	4.4109	6.0652	4.59546	4.32887	4.39641	4.34909	0.756	0.802	0.000338	0.303	0.36	3.58e-06	4.24e-09
Bcl3	5.92661	6.28017	6.27443	5.74024	6.32044	6.34818	7.58458	6.00536	6.12098	5.68572	6.12171	0.0123	0.0679	0.119	0.0751	0.0587	8.78e-06	9.9e-09
Bin2	2.65133	2.26849	2.48763	2.72188	2.94719	2.74819	3.80227	2.7069	2.72256	2.7866	2.48802	0.0135	0.369	0.609	0.269	0.701	0.00157	1.3e-06
C1qa	6.4414	6.983	6.85768	6.47485	6.7954	7.15102	8.24241	7.42499	7.41262	6.27202	6.47743	0.00101	0.0192	0.853	0.158	0.0143	0.000297	5.97e-06
C1rb	4.25792	4.04124	4.17358	4.64468	4.03384	4.44647	6.01473	4.1438	4.12038	4.04622	4.0343	0.265	0.749	0.0389	0.448	0.567	0.00044	1.07e-07
C2	4.42279	5.19058	5.02584	5.30547	5.15457	5.2905	6.16155	5.40662	4.25822	4.71703	5.15471	2.48e-05	0.000256	5.45e-08	0.00173	0.000316	4.84e-07	1.23e-11
C7	3.52452	3.46627	3.56726	4.38901	4.07608	4.37401	5.55141	3.77996	3.83696	3.50572	3.70329	0.733	0.866	1.13e-05	0.0304	0.00607	2.3e-05	3.75e-09
Capg	4.18884	4.09245	4.1869	4.40453	4.69453	4.71482	5.54891	4.92537	4.79127	4.06276	4.28377	0.698	0.995	0.185	0.146	0.126	0.00121	0.000149
Card11	4.54759	4.13269	4.46411	5.46077	4.84594	4.8386	6.12535	4.54272	4.42791	4.69024	4.57841	0.0501	0.708	1.71e-05	0.332	0.367	0.000119	8.34e-09
Ccl2	4.9206	5.37298	5.15027	4.83336	5.84921	5.99637	7.25622	4.56323	4.62344	4.53701	4.74647	0.0647	0.411	0.671	0.0249	0.0126	9.04e-05	7.15e-08
Ccl6	4.13903	4.55716	4.29586	4.72266	4.66034	5.04385	5.14545	4.22175	4.29053	4.31044	4.50548	0.045	0.384	0.000339	0.0501	0.00794	0.00169	3.62e-05
Ccl9	4.36447	4.77958	4.64394	4.51445	5.09638	5.18045	5.53115	4.4218	4.48333	4.18417	4.44631	0.0216	0.12	0.278	0.00964	0.00849	0.00128	4.08e-06
Ccr7	5.51731	5.31926	5.56997	6.19628	6.00335	6.07352	7.03285	5.52046	5.65683	5.60876	5.56359	0.17	0.789	7.16e-05	0.056	0.0279	0.000194	7.25e-08
Cd27	4.58405	4.8072	4.94498	5.20054	5.37182	5.32303	6.56267	4.7029	4.86782	4.56079	4.67354	0.106	0.0161	7.08e-05	0.00497	0.00921	4.44e-06	2.41e-09
Cd37	4.72538	4.32001	4.77106	5.60044	5.14421	5.67972	6.97432	4.86106	4.72665	4.76837	4.76102	0.00354	0.805	7.39e-07	0.0926	0.000892	6.32e-07	1.34e-11
Cd4	4.052	3.66013	4.00582	4.90365	4.63986	4.71446	6.53043	4.26405	4.13709	4.12988	4.14272	0.0266	0.844	1.84e-05	0.0397	0.032	3.28e-06	3.79e-11
Cd5	4.59862	4.2281	4.50939	5.39617	5.15508	5.21226	6.20376	4.6678	4.64049	4.64667	4.51921	0.0276	0.591	5.91e-06	0.0207	0.0447	3.17e-06	7.36e-09
Cd7	3.89666	3.87527	4.30015	4.28897	4.40267	4.60648	5.81036	4.15137	4.03433	4.10701	3.95798	0.911	0.0292	0.00643	0.0716	0.0359	3.93e-06	8.78e-09
Cd8a	4.47761	4.57048	4.78535	5.37262	5.32605	5.44398	7.37089	4.48123	4.39494	4.48509	4.473	0.546	0.0395	1.37e-06	0.00254	0.00105	3.27e-07	4.53e-12
Cd8b1	4.06478	3.92908	4.16368	4.37089	4.87842	4.75939	6.00124	4.36165	4.08134	4.07571	3.94608	0.332	0.563	0.0268	0.00919	0.00545	5.83e-07	9.52e-10
Cdh19	2.01066	2.61693	2.59013	2.9742	2.54081	2.68862	3.01075	2.53037	2.43174	1.98688	2.19757	0.000326	0.00394	3.16e-07	0.0263	0.00405	0.000662	3.38e-06
Cfp	5.9899	6.08536	6.13243	5.8533	6.40419	6.56375	7.78851	6.03354	5.93005	5.76101	6.35882	0.564	0.456	0.387	0.12	0.0232	3.75e-05	3.79e-07
Ciita	4.63334	4.40586	4.83678	5.10599	5.22115	5.14773	6.64196	4.62393	4.59605	4.7172	4.77045	0.111	0.199	0.000429	0.0169	0.0384	1.05e-06	5.08e-11
Cldn1	3.47743	3.69567	3.85969	3.73439	4.11648	4.36392	4.79984	3.7902	3.76531	3.5288	3.75368	0.193	0.0441	0.0518	0.022	0.00223	0.000232	9.99e-07
Clec2i	3.65969	3.37761	3.52067	3.70494	4.06396	4.01367	5.4533	3.68673	3.47424	3.83886	3.40999	0.089	0.472	0.738	0.0934	0.191	1.63e-05	1.91e-08
Col8a1	4.57423	4.74982	5.0004	4.69259	5.18275	5.37646	5.60741	5.19073	5.01017	4.70837	4.82808	0.319	0.0184	0.352	0.0146	0.00316	0.000561	1.02e-06
Cpxm1	4.81731	3.79729	4.07164	5.20747	4.72052	4.78426	6.55639	4.4299	4.46727	4.62677	4.31852	2.5e-05	0.000843	0.00154	0.709	0.895	9.08e-06	5.24e-11
Csf1r	4.90696	5.08802	5.15943	5.67776	5.58363	5.72751	6.9981	5.02347	5.00742	4.81694	5.07659	0.22	0.159	2.37e-05	0.0132	0.00303	1.82e-05	7.18e-09
Csf2rb	4.2212	3.99139	4.20728	4.82952	4.77617	4.92392	7.36434	4.11631	4.12782	3.72676	4.11778	0.136	0.952	0.000287	0.0514	0.0115	4.26e-07	3.24e-11
Csf2rb2	4.82274	4.49231	4.64266	5.53478	5.23303	5.43573	7.19964	4.87834	4.78586	4.89703	4.91248	0.0678	0.485	0.000227	0.182	0.0319	6.41e-06	7.88e-09
Ctsw	4.24249	4.02795	4.53738	4.90588	4.89368	5.12927	5.4892	4.12489	3.9881	4.17216	4.31268	0.209	0.136	4.44e-05	0.0366	0.00205	0.000318	7.61e-07
Cyp1b1	3.97136	3.25995	3.74012	4.73609	4.34686	4.33211	5.06654	4.07344	3.92617	4.08044	3.88723	6.96e-05	0.153	2.21e-06	0.0801	0.0841	0.000341	6.2e-12
Cyth4	4.32392	4.10461	4.2171	5.17285	4.98312	5.16436	6.04646	4.16907	4.20152	4.09603	4.20933	0.218	0.549	5.69e-06	0.0103	0.0048	1.39e-05	1.01e-09
Darc	3.58537	3.76563	3.71178	4.40625	4.02972	4.25714	5.11083	3.81369	3.66509	3.56085	3.60248	0.266	0.381	1.46e-06	0.106	0.00732	1.61e-05	2.55e-07
Ddx58	6.09723	6.68192	6.35533	5.82873	6.65523	6.84233	7.28477	6.12685	6.22329	6.27731	6.50649	0.000172	0.106	0.0173	0.0505	0.000865	7.37e-05	2.55e-07
Dusp2	4.82701	4.40509	4.66057	5.52615	5.17763	4.98535	5.93809	4.74859	4.79298	5.0663	4.77469	0.00707	0.394	3.9e-06	0.119	0.438	0.00041	9.64e-09
Faim3	4.20579	3.86462	4.09409	4.87873	4.49149	4.93803	5.71493	4.47632	4.34395	4.36432	4.13093	0.0199	0.538	1.21e-05	0.233	0.00268	5.05e-05	1.88e-09
Fam65b	4.15358	3.73922	4.00237	5.05228	4.61782	4.73227	6.25002	4.1507	3.97442	4.08798	3.87952	0.0237	0.404	5.11e-06	0.101	0.0403	2.21e-06	3.09e-11
Fam78a	4.66514	4.35443	4.74094	5.34418	5.28509	5.00291	6.0596	4.79644	4.96101	4.68959	4.82813	0.0965	0.764	0.000917	0.0413	0.201	0.000758	1.07e-06
Fas	4.8477	4.66274	4.94939	5.3885	5.08463	5.7749	6.44067	4.85845	5.07384	4.89228	4.84979	0.399	0.645	0.00131	0.354	0.0104	0.000116	4.54e-07
Fgr	4.09229	4.31828	4.59194	4.38451	4.61399	4.72825	5.75488	4.25101	4.16209	4.13213	4.31078	0.229	0.0277	0.104	0.0725	0.0463	0.000138	2.52e-06
Flt3	4.22538	4.05723	4.17514	4.87839	4.4565	4.54549	5.57802	4.18612	4.09494	4.03494	4.13721	0.374	0.84	0.000496	0.449	0.313	0.000653	5.15e-07
Flt3l	5.58875	6.46589	6.43102	5.36424	6.45274	6.56503	7.07124	6.30444	6.2537	5.79169	6.56559	0.000386	0.00104	0.201	0.0111	0.00553	0.000514	6.47e-09
Fmnl1	4.55875	4.62994	4.87939	4.86313	5.30507	5.20869	6.0399	4.98823	4.76343	4.5349	4.76798	0.625	0.0498	0.014	0.00943	0.0103	3.79e-05	4.34e-08
Fnbp1	6.14095	6.29822	6.12855	5.783	6.47848	6.88416	7.20997	6.12138	6.21188	5.9446	6.29681	0.39	0.957	0.0161	0.305	0.0102	0.00247	1.95e-06
Fpr3	3.12187	3.31507	3.2956	3.67966	3.92302	3.71615	4.18536	3.51479	3.26935	3.27101	3.21335	0.191	0.366	0.000441	0.00866	0.0191	0.000306	3.87e-06
Fut1	3.78766	3.57904	3.62137	4.77679	4.34001	4.15439	4.89189	4.35645	4.1671	4.2624	4.21626	0.247	0.436	6.17e-06	0.0661	0.158	0.00489	1.56e-07
Gm10674	5.20653	5.09069	5.40429	5.78791	5.49275	5.34673	6.84262	5.3121	5.32679	5.35297	5.285	0.376	0.157	1.1e-05	0.121	0.487	8.84e-06	2.16e-11
Gm10880	4.23201	3.42243	4.04356	5.10457	4.64724	5.0806	8.04179	4.33255	4.30413	4.10767	4.0239	0.000135	0.435	3.86e-05	0.25	0.0276	0.000127	1.34e-08
Gm13949	2.92154	2.30835	2.55701	3.36251	3.34539	3.79389	4.14418	2.98725	2.77963	2.89358	2.79324	0.000101	0.0278	0.000465	0.0961	0.00454	0.000186	7.93e-09
Gm1419	4.40116	3.70238	4.12276	4.58991	4.62872	4.96085	7.02216	4.55625	4.484	4.43322	4.28626	0.000302	0.163	0.327	0.393	0.0824	0.00299	2.48e-06
Gm1502	3.62887	2.66701	3.36216	4.40116	3.74458	4.30082	8.25933	3.93937	3.61681	3.46669	3.24627	1.06e-05	0.162	8.6e-05	0.776	0.0403	3.75e-05	1.45e-09
Gm1524	4.45208	4.73537	4.92365	4.30083	4.98939	4.81937	5.50088	4.80107	4.67513	4.57734	4.57439	0.229	0.0396	0.418	0.0944	0.204	0.00215	0.000848
Gm1966	4.82536	4.64984	4.54166	5.63932	5.55536	5.79884	7.4894	5.09209	4.77223	4.7877	4.94612	0.268	0.126	3.12e-05	0.0197	0.00197	7.57e-07	4.48e-10
Gm2a	7.31781	7.79723	7.75757	7.25974	8.11457	8.28044	8.65297	7.57761	7.62878	7.32701	7.38613	0.022	0.0388	0.721	0.0211	0.00376	0.000857	2.78e-06
Gm3893	5.44862	5.4826	5.56065	6.36061	6.02872	6.12479	6.50005	5.36816	5.21733	5.3855	5.37891	0.864	0.617	1.3e-05	0.0684	0.0213	0.00305	3.11e-05
Gm614	3.27789	3.21171	3.24593	3.46738	3.96641	4.26725	4.37909	3.22017	3.1271	3.20421	3.103	0.737	0.902	0.206	0.0654	0.00617	0.000647	4.89e-05
Gpr114	4.41433	4.60377	4.6465	5.18219	5.00755	5.00667	6.42349	4.36847	4.40957	4.66114	4.63929	0.179	0.158	3.45e-05	0.038	0.0222	1.62e-05	9.64e-09
Gpr132	4.73855	4.50797	4.68498	5.49579	5.19799	5.16935	5.94244	4.70903	4.98699	4.69572	4.9374	0.111	0.74	2.48e-06	0.0348	0.0664	0.000206	1.85e-08
Grap2	4.08561	3.64605	4.01158	4.69633	4.48292	4.9568	5.67344	4.33382	4.12535	4.18876	4.27949	0.00594	0.694	0.000115	0.115	0.00357	4.71e-06	1.29e-09
Gsdmd	5.46304	5.91351	5.7399	5.13881	5.84785	6.20256	6.89827	5.26547	5.08639	5.32832	5.87199	0.0343	0.237	0.0413	0.133	0.00978	0.000589	4.07e-06
Gzmk	3.86934	3.79401	3.9772	4.6196	4.50183	4.3978	5.39215	3.90113	3.93265	4.04941	3.9923	0.605	0.424	1.94e-06	0.0149	0.0162	1.44e-06	1.2e-09
H2-gs10	4.65304	5.34704	4.9217	4.85329	5.19021	5.40179	6.64729	4.86067	4.98863	4.53468	4.79437	0.00589	0.279	0.374	0.121	0.039	0.00025	1.68e-06
H2-Ob	4.51903	4.04408	4.28897	4.99512	4.96605	5.20577	5.87522	4.48004	4.55304	4.51719	4.50227	0.00811	0.189	0.00218	0.132	0.00957	0.000151	1.65e-08
H2-Q8	4.75869	5.37086	5.38885	4.4269	5.2617	5.65518	6.53965	5.3116	5.38316	4.89376	5.47606	0.00801	0.0142	0.0819	0.167	0.0129	0.00029	3.04e-07
H2-T10	6.03183	6.03755	6.06653	6.82409	6.8289	6.399	7.985	6.45247	5.72401	6.03654	6.1331	0.977	0.87	7.1e-05	0.0183	0.132	1.66e-05	1.61e-07
Hck	4.68011	4.8488	4.89172	5.49966	5.21998	5.38509	5.91121	4.8463	4.88315	4.73036	4.86033	0.252	0.164	3.2e-06	0.0213	0.0109	7.37e-05	2.05e-08
Hmha1	4.51407	4.06851	4.18646	4.52958	4.51702	4.44478	6.54012	4.57147	4.51168	4.4264	4.34863	0.00734	0.0532	0.906	0.992	0.821	6.25e-06	1.21e-10
Hvcn1	4.13815	3.82577	4.05249	4.61034	4.17169	4.15571	5.64459	4.27538	3.99259	4.26532	4.00823	0.0878	0.704	0.00229	0.91	0.952	1.88e-05	8.88e-08
Icam1	5.85091	5.3769	5.49384	6.45971	6.16545	5.74709	7.18832	5.54473	5.61324	5.77845	5.58136	0.00232	0.0216	1.23e-05	0.137	0.659	2.74e-05	1.11e-10
Ifitm6	3.16714	2.44436	2.66958	2.98914	3.56111	3.5846	4.40636	3.37173	3.21498	3.23542	2.75292	0.00062	0.00904	0.252	0.2	0.174	0.000547	3.87e-08
Igh-6	2.30613	2.48279	2.21146	2.82857	2.71815	2.57967	4.68549	2.23293	2.09863	2.3607	2.29185	0.487	0.736	0.0204	0.305	0.401	4.84e-05	1.6e-06
Ighg	2.88361	2.85423	3.0034	3.71341	3.39154	3.78634	4.01957	3.06733	2.9579	2.92146	2.95222	0.838	0.479	8.48e-07	0.033	0.000907	0.00018	7.13e-10
Igk-V19-20	3.65915	3.09748	3.48522	3.90324	3.75748	4.13329	4.89948	3.5815	3.58101	3.47095	3.43149	0.000483	0.305	0.115	0.642	0.0256	0.00587	1.25e-06
Igkv4-71	3.96871	3.2526	3.6777	4.056	4.22388	4.60168	6.83787	4.33573	4.05324	4.15205	3.99871	0.000246	0.157	0.642	0.286	0.106	0.00103	4.87e-07
Il15	3.17693	3.33628	3.12392	4.0549	3.80801	3.74181	4.17939	3.4771	3.3462	3.2109	2.8226	0.452	0.852	3.13e-05	0.0263	0.0321	0.00259	6.07e-05
Il2rb	3.5799	3.62592	3.91418	4.30363	4.06103	4.51485	6.4293	3.88087	3.6526	3.59726	3.6468	0.793	0.0672	5.07e-05	0.0533	0.00167	1.91e-07	5.62e-12
Il4ra	5.67791	5.75443	5.83298	6.09183	6.13081	6.36994	7.23947	5.2425	5.22524	5.50478	5.68618	0.654	0.39	0.00416	0.0904	0.00629	3.8e-05	1.03e-07
Inpp5d	4.62127	4.5572	4.64117	5.11065	5.22173	5.40366	6.41464	4.48723	4.52787	4.452	4.53559	0.723	0.944	0.00481	0.0679	0.00941	4.82e-05	2.43e-07
Irak3	4.94345	5.27959	5.38214	5.18628	5.56177	5.65073	6.17233	5.60037	5.34362	5.29861	5.47617	0.0358	0.00545	0.064	0.0106	0.00629	3.84e-05	1.23e-06
Irg1	4.27849	4.72202	4.78046	4.49702	4.8948	4.93657	5.37752	4.46922	4.38386	4.36124	4.47977	0.0136	0.00449	0.0569	0.0138	0.00923	0.000418	5.58e-06
Itgae	4.07601	3.95311	4.00993	4.72693	4.30891	4.50076	5.25407	3.71708	3.82165	3.96612	3.77738	0.417	0.679	2.13e-05	0.276	0.0614	9.02e-05	9.67e-09
Itgb2	5.24751	4.46713	4.73541	5.75009	5.87496	6.00708	7.6735	5.28446	5.22056	5.31793	4.86343	0.000355	0.0185	0.00325	0.0284	0.0197	1.93e-06	3.57e-11
Itgb7	4.20449	4.29591	4.3398	5.0328	4.37414	4.53593	5.70079	4.24146	4.1314	4.14035	4.11921	0.621	0.43	9.27e-06	0.462	0.144	2.8e-05	5.86e-09
Kcnj10	4.54967	4.75057	4.77789	4.88495	4.70917	4.74551	5.68322	4.10873	4.56123	4.2556	4.46259	0.263	0.258	0.0119	0.516	0.495	0.000887	0.000496
Kcnt2	2.50766	2.85171	2.96853	2.9555	3.04392	3.23065	3.76159	2.61699	2.67042	2.70253	2.67018	0.0261	0.0186	0.00256	0.0249	0.0064	0.000515	3.21e-05
L1cam	4.84964	5.31557	5.46678	5.39252	5.29113	5.72364	5.88181	5.21676	5.0114	4.7656	5.44179	0.013	0.0025	0.000743	0.143	0.00293	0.00142	0.000199
Lax1	4.85251	4.83323	4.97423	5.56556	5.45519	5.68217	6.38773	4.93149	4.95787	4.83784	4.76097	0.907	0.448	1.6e-05	0.0174	0.0016	0.000119	2.21e-09
Lef1	4.61517	4.24408	4.61592	5.10672	5.0521	5.15749	5.98326	4.72338	4.81803	4.74878	4.69215	0.0194	0.998	0.000537	0.113	0.0201	0.000784	2.63e-07
Lepr	3.67019	3.95293	3.77078	3.73936	3.62882	3.8786	4.8269	3.55133	3.28896	3.50462	3.50623	0.0314	0.573	0.584	0.862	0.382	0.000269	1.52e-06
Lgals3	5.57877	6.17363	6.02523	6.47559	6.27236	6.28434	7.19348	5.89325	5.80587	5.6801	5.8871	0.00574	0.00942	1.52e-06	0.0135	0.00559	9.09e-06	1.21e-07
Lgmn	6.09661	6.64531	6.57711	5.95684	6.39298	6.72753	7.43696	5.96862	5.70592	5.99061	6.22403	0.0024	0.00792	0.305	0.19	0.0217	5.87e-05	1.3e-06
Lipa	5.30085	5.68798	5.36262	5.58245	5.64815	5.99425	6.72636	5.08854	5.27394	5.13401	5.25606	0.0426	0.784	0.0622	0.182	0.0258	9.56e-05	3.1e-05
LOC382693	2.52396	2.58394	2.79588	3.02513	2.96065	3.20276	4.82349	2.78646	2.63237	2.58307	2.584	0.635	0.0591	0.000107	0.0363	0.0065	7.94e-08	NaN
Lpcat2	4.58874	4.76961	4.70621	5.13486	5.33513	5.29693	6.08083	4.54991	4.3986	4.61106	4.49071	0.238	0.485	0.000325	0.00602	0.00767	3.05e-05	4.26e-08
Lrrc33	4.18204	3.87805	4.18546	4.29856	4.59767	4.79256	5.41551	4.109	4.25145	3.98877	4.17766	0.0296	0.987	0.282	0.115	0.0067	0.000448	1.3e-07
Ly75	4.32308	4.27205	4.26823	4.71169	5.03297	5.15936	5.32509	4.58656	4.52167	4.56832	4.38243	0.741	0.752	0.00245	0.00571	0.00161	0.000478	5.68e-10
Lyn	5.52482	5.46179	5.42598	5.85401	6.19185	6.45096	7.1947	5.28992	5.19475	5.42284	5.07892	0.759	0.608	0.0547	0.0683	0.00539	4.1e-05	3.91e-06
Map4k1	4.53788	4.2789	4.26461	4.81801	4.97523	5.28017	6.19823	4.42082	4.31319	4.55512	4.37439	0.0486	0.0621	0.0318	0.12	0.00634	3.92e-05	7.47e-09
Mcoln2	3.76247	3.75865	3.97528	4.40004	4.42826	4.72385	4.83822	4.14354	3.99184	4.00406	4.17794	0.982	0.142	3.88e-05	0.0249	0.000869	0.000242	8.52e-08
Mir216a	3.91602	3.1482	3.46061	4.36681	3.26968	3.42614	5.96762	4.47296	4.79931	4.37235	4.03407	0.00148	0.0946	0.0192	0.0579	0.107	0.000339	2.49e-08
Mir216b	3.14353	2.81357	2.87086	3.07555	3.11799	2.97578	5.17893	3.33957	3.63863	3.34893	2.90488	0.109	0.286	0.707	0.935	0.605	0.000114	1.12e-07
Mir217	3.04937	2.22447	2.12791	2.31751	2.079	2.56337	5.55481	3.59501	4.28441	3.57257	2.59517	0.000278	0.00139	0.00103	0.0244	0.0901	0.000127	3.45e-08
Mlkl	4.23047	5.04533	4.65716	4.16625	5.16977	5.16363	5.67992	4.13121	3.92055	4.14638	4.18015	9.67e-05	0.0322	0.644	0.0061	0.000654	1.9e-05	2.08e-07
Ms4a4d	4.24937	3.65303	3.75604	4.05394	4.23047	4.38862	5.98242	4.52795	4.55034	4.1256	3.63678	0.0155	0.0204	0.242	0.958	0.718	0.00027	8.67e-08
Mustn1	5.55923	6.22301	6.17725	6.20485	6.1551	6.49809	7.04002	5.64566	5.68675	5.68765	5.93299	0.000301	0.000812	2.95e-05	0.0221	0.0015	2.08e-05	2.51e-08
Myo1g	4.32212	4.42245	4.56229	5.02068	4.82937	5.2827	6.52644	4.35907	4.4379	4.2557	4.39145	0.483	0.142	4.59e-05	0.0304	0.00264	1.53e-06	1.43e-10
Napsa	4.39784	4.31302	4.6344	5.1116	5.33283	5.11198	6.34412	4.86563	4.33163	4.52823	4.63095	0.519	0.216	1.22e-05	0.00134	0.00761	4.78e-06	1.82e-09
Ncf4	4.02189	4.06049	4.49168	4.9865	4.76546	5.00858	6.31224	4.31941	4.21725	4.21537	4.38105	0.823	0.00866	2.87e-07	0.00963	0.00144	4.97e-07	1.35e-10
Nfkbie	4.65331	4.55643	4.6633	5.14344	5.02256	4.83264	6.15115	4.69928	4.49765	4.17592	4.52074	0.629	0.972	0.00644	0.155	0.549	0.000209	8.8e-07
Nlrc5	4.68552	4.87342	5.04921	5.33071	5.34724	5.45983	6.55066	4.83631	4.75792	4.84226	4.93253	0.142	0.00797	1.05e-05	0.00399	0.00103	5.98e-07	5.38e-12
Nlrp1a	3.18873	3.04225	3.13141	3.76305	3.33608	3.72203	4.35794	2.97388	2.95336	3.24856	3.21105	0.402	0.788	0.000686	0.62	0.0408	0.000888	4.31e-07
Nol3	5.82148	6.06604	6.26094	6.12033	6.51562	6.69905	6.97669	6.43811	6.51954	5.82771	6.8254	0.144	0.0198	0.0379	0.0262	0.00248	0.000411	6.95e-06
Nrn1	3.30798	3.18127	3.55647	3.60347	4.06824	3.98354	4.52695	3.70482	3.61227	3.55192	3.4433	0.494	0.248	0.053	0.0197	0.0166	0.000409	6.26e-07
Pdcd1	4.28578	4.07326	4.44503	4.78721	4.69674	4.68497	5.31987	4.4287	4.30893	4.33035	4.33855	0.207	0.383	0.000765	0.082	0.0709	0.000409	2.59e-06
Phxr4	3.41611	4.04898	3.99224	3.19301	3.88865	4.33785	4.85576	3.58574	3.40965	3.51244	3.58733	0.0206	0.0565	0.34	0.262	0.0499	0.0031	8.82e-05
Pilra	3.85672	3.96731	3.83599	4.27414	3.69331	4.37023	4.97658	4.23916	3.81495	3.71579	3.83609	0.512	0.936	0.00571	0.482	0.037	0.000631	3.39e-06
Pla2g2d	5.69964	5.24083	5.43103	5.92053	5.89196	6.48008	7.51963	5.70801	5.9003	5.20164	5.75169	0.0167	0.191	0.183	0.511	0.0128	0.000186	2.2e-08
Pla2g4a	4.28645	3.75952	3.66635	4.22115	4.41971	4.90699	5.48493	3.46864	3.64194	4.0586	3.4928	0.0159	0.0124	0.735	0.705	0.0671	0.00282	2.91e-07
Plcb2	4.06137	4.0207	4.14787	4.55516	4.86619	5.05208	5.82139	3.80995	3.9976	3.90971	4.15381	0.854	0.671	0.00462	0.0133	0.00321	3.84e-05	5.69e-09
Plekha2	4.80043	4.97815	5.1253	4.83384	5.4185	5.6295	5.88254	5.10958	5.02896	5.00181	5.10845	0.245	0.0497	0.797	0.0222	0.002	0.00202	3.99e-06
Plekho2	4.53344	4.75846	4.67176	4.51233	5.00974	5.10546	5.68739	4.48361	4.56904	4.47937	4.51803	0.115	0.455	0.86	0.0408	0.0159	0.000315	3.07e-07
Plxnc1	3.8205	3.56598	3.56788	4.67581	4.63243	4.75192	6.08555	3.98376	3.89613	3.93285	3.88227	0.147	0.163	1.8e-05	0.0182	0.00327	6.29e-06	1.87e-10
Prg2	3.51581	2.91598	3.38265	4.31286	3.62901	3.90268	4.65027	3.69489	3.45804	3.63189	3.45546	0.000848	0.447	1.28e-05	0.617	0.0964	0.00489	1.94e-07
Psme2	7.28127	7.63883	7.48283	7.03082	7.70179	8.23067	8.58662	7.52387	7.42705	7.19173	7.39781	0.0493	0.288	0.0808	0.15	0.00118	0.000359	1.11e-06
Rasal3	4.99067	4.60948	4.97729	5.67183	5.43132	5.31627	6.5517	5.23911	5.17796	5.05781	5.04372	0.00767	0.944	4.5e-06	0.0382	0.098	2.34e-05	2.28e-11
Rasgrp1	4.5257	4.6622	4.62475	4.91479	5.18405	5.25828	6.43409	4.53407	4.40336	4.40502	4.57357	0.405	0.569	0.00597	0.0198	0.00485	6.9e-06	3.28e-08
Rassf2	4.87565	4.40123	4.76981	5.08651	4.92245	5.28967	6.16365	4.78357	4.70121	4.60352	4.72468	0.00733	0.582	0.0905	0.854	0.0827	0.000146	1.01e-08
Rerg	3.81734	4.27854	4.67454	4.33627	4.37991	4.43346	5.07147	4.09906	3.89183	3.96885	4.31054	0.00374	8.64e-05	0.000366	0.0227	0.0291	0.00126	1.57e-05
Rhoh	3.99908	3.87657	4.16118	4.9495	4.74234	4.92021	5.53253	4.23282	4.22298	4.02175	4.16777	0.481	0.362	1.04e-06	0.00619	0.0041	9.34e-06	1.76e-09
Rinl	4.7723	4.93671	4.83292	5.73901	5.30437	5.1896	5.95491	5.17474	4.90845	4.70281	4.94682	0.26	0.734	1.13e-06	0.0191	0.0362	0.00018	2.99e-08
Rsad2	4.38564	5.33695	4.85634	4.67567	5.28773	5.16679	5.73267	5.30092	5.21142	4.51303	4.62467	0.000443	0.00274	0.0122	0.00619	0.00394	7.7e-05	8.08e-06
Rtn1	5.12978	5.79321	5.62717	5.76293	5.79729	6.05328	6.55524	6.52037	6.46147	5.09886	6.10078	0.0291	0.0841	0.00715	0.072	0.0238	0.00207	0.00115
Runx1	4.39529	4.15775	4.05804	4.75803	4.60872	4.69254	5.65906	4.38142	4.10554	4.22458	4.322	0.139	0.0559	0.0142	0.386	0.27	0.00105	3.48e-08
Runx3	4.79163	4.68783	4.85759	5.43868	5.17126	5.3432	6.24249	4.87291	4.90148	4.87816	4.77867	0.602	0.791	0.000335	0.2	0.0641	0.000117	2.48e-07
S100g	5.17458	6.74066	5.51231	5.00531	5.26687	6.81697	7.0666	5.16163	4.79835	5.20943	5.24926	0.029	0.177	0.386	0.811	0.105	0.000804	0.0166
Sash3	4.36998	4.416	4.53596	5.1893	4.77055	4.81312	5.90883	4.57963	4.41797	4.37655	4.57405	0.804	0.397	2.15e-05	0.102	0.0725	7.06e-05	9.93e-09
Scn7a	4.27023	4.54208	4.48876	4.61866	4.85417	5.22761	6.15948	4.64552	4.32319	3.87912	3.95263	0.207	0.396	0.0199	0.0231	0.00128	3.95e-06	6.59e-07
Scnn1a	4.04037	4.63432	4.6359	4.5424	4.43569	4.29763	5.06795	4.58126	4.44046	3.9807	4.27469	0.000436	0.000857	0.000158	0.0683	0.215	0.000201	1.6e-07
Selp	4.028	3.41166	3.70241	3.64437	4.20137	4.27095	5.73053	3.91046	3.69072	3.56639	3.60445	0.00612	0.0936	0.0116	0.553	0.421	0.000108	1.01e-08
Serpina1a	4.28325	3.90348	4.1513	4.37957	4.53455	4.89715	6.15912	4.74331	4.40898	4.24681	4.09097	0.00732	0.415	0.371	0.359	0.0167	8.77e-05	1.78e-08
Serpina3n	4.38677	4.65996	4.18757	4.76531	4.6799	4.99988	6.86815	4.20511	4.59222	3.92677	4.46982	0.246	0.526	0.0899	0.414	0.0769	2.48e-05	1.04e-07
Serpina7	3.82013	4.48458	4.27369	3.84831	4.09419	4.20178	7.24834	4.72054	4.72785	3.83221	4.99637	0.00587	0.0643	0.885	0.431	0.237	9.8e-06	1.52e-09
Serpinb6b	4.64681	4.45159	4.25351	5.43385	5.11015	5.29574	6.06349	4.46054	4.32785	4.74807	4.14525	0.315	0.174	0.000165	0.166	0.0312	0.00296	3.53e-06
Sfpi1	4.41517	4.33874	4.23881	5.26202	5.11342	5.07291	6.55851	4.79855	4.55557	4.43397	4.6563	0.742	0.47	0.000204	0.0387	0.0608	2.25e-05	6.58e-09
Sfrp1	4.57499	4.40322	4.5056	5.34813	5.02046	5.2089	5.93477	4.28153	4.15239	4.62218	4.18959	0.309	0.682	1.21e-05	0.0367	0.00672	0.000448	5.19e-08
Sh2d2a	3.53233	3.57753	3.47532	4.10397	3.77035	3.8355	4.76208	3.49441	3.4311	3.32934	3.50021	0.736	0.714	7.3e-05	0.279	0.159	0.000409	1.94e-07
Siglece	4.13297	4.23485	4.48894	4.33332	4.94363	4.61194	5.15101	4.19652	4.47839	4.25507	4.4128	0.607	0.104	0.203	0.00942	0.0726	0.00237	8.9e-05
Skap2	5.94902	6.54252	6.30067	5.76535	6.4439	6.80917	7.22511	6.33975	6.48197	6.12334	6.61624	0.000973	0.0138	0.107	0.0872	0.000584	2.78e-05	1.2e-07
Slamf8	3.65263	3.38025	3.65858	4.09295	4.20798	4.26602	4.97522	3.64981	3.75174	3.67494	3.77464	0.0943	0.979	0.00134	0.0274	0.0155	3.58e-05	7.77e-09
Slc5a10	4.25797	4.34952	4.54759	5.10087	4.85599	4.70854	5.74155	4.48704	4.51923	4.32521	4.64661	0.497	0.125	1.7e-06	0.0152	0.0341	0.000704	7.3e-07
Slco2a1	6.19608	6.76106	6.71187	6.29574	6.89114	7.03099	8.24374	7.31431	7.25151	5.89556	6.54314	0.000852	0.00275	0.408	0.00565	0.00122	6.19e-06	2.33e-09
Slfn5	5.37681	5.88248	5.45098	4.90795	5.73541	6.00023	6.72195	5.35581	5.2761	5.41477	5.26858	0.00712	0.746	0.00378	0.213	0.0115	0.000104	2.99e-07
Slpi	4.86216	5.03499	4.93179	5.45966	5.63072	5.60087	6.90685	5.00968	4.83973	4.99636	4.83324	0.287	0.715	0.000255	0.0211	0.0147	0.0007	1.09e-06
Spib	4.53013	3.80254	4.04553	4.43913	4.65177	4.38037	6.17024	4.3153	4.29243	4.4351	4.26243	0.000835	0.0169	0.563	0.667	0.645	0.000345	2.94e-08
Spic	2.95456	2.98157	3.10214	3.94858	3.3227	3.88273	5.1102	2.97379	2.88744	3.0468	2.80504	0.912	0.51	1.54e-05	0.285	0.0114	9.94e-06	3.53e-08
St8sia4	4.98115	4.93381	4.77816	5.4888	5.46698	5.89102	6.16004	4.65191	4.65719	4.63954	4.66817	0.799	0.27	0.00122	0.12	0.00274	0.0012	2.61e-07
St8sia6	3.66221	3.76369	3.75366	3.88829	4.37119	4.41431	5.20056	3.9136	3.84998	3.88985	3.98782	0.574	0.591	0.0959	0.0238	0.00551	1.28e-05	3.13e-07
Stk10	5.00272	5.07266	5.23413	5.81943	5.50846	5.62088	6.08185	5.04587	4.85433	4.95607	5.20808	0.546	0.117	6.64e-07	0.0157	0.00527	0.000373	3.57e-08
Sulf1	4.03238	4.08787	4.13278	4.27334	4.45629	4.79466	5.79831	4.21434	4.0815	4.13911	4.01572	0.754	0.596	0.0798	0.0608	0.00335	1.1e-05	4.77e-09
Sykb	4.27435	3.84392	3.91466	4.80827	4.45387	4.67139	5.74973	4.15089	4.2669	4.32342	4.14351	0.00711	0.0431	0.000403	0.437	0.134	0.000233	1.32e-08
Tcra-V13.1	2.21868	1.82657	2.0285	2.64771	2.30274	2.8165	3.46807	2.54736	2.24608	2.2913	2.16429	0.0024	0.198	0.000295	0.671	0.0118	9.21e-05	9.28e-10
Tlr12	4.17557	4.0321	4.35204	5.10601	4.42436	4.67677	5.29503	4.23809	4.11269	4.19901	4.26686	0.499	0.418	1.43e-05	0.35	0.0893	0.00117	2.08e-07
Tlr13	3.76058	3.9799	4.02543	3.74595	4.47443	4.6315	5.9423	3.78837	3.8885	3.78945	3.90836	0.347	0.151	0.922	0.068	0.00303	3.45e-06	1.29e-07
Tlr7	2.9109	3.47223	3.008	3.83101	3.53199	3.25638	4.00168	2.81496	2.8869	2.66501	2.93619	0.00251	0.633	3.03e-06	0.0412	0.152	0.00318	2.3e-05
Tlr9	4.71741	4.78393	4.69953	5.21209	5.15338	5.12204	6.25244	4.76364	4.7021	4.66624	4.80368	0.77	0.946	0.00401	0.149	0.145	0.000109	7.58e-07
Tm6sf1	5.24482	5.5724	5.46285	5.35605	5.85047	6.20873	6.80047	5.3514	5.13819	5.10417	5.30934	0.0499	0.323	0.445	0.0276	0.00248	2.81e-05	1.41e-07
Tmem106a	5.00966	5.82154	5.63781	5.33272	5.71832	5.63334	6.22021	5.35057	5.35365	5.09358	5.30706	7.8e-05	0.000607	0.00791	0.00635	0.0103	0.000557	4.86e-06
Tmem173	5.5014	4.99296	5.3719	5.51608	6.06164	6.10372	7.41152	4.96437	4.72184	5.57174	5.0469	0.0248	0.693	0.949	0.156	0.0729	0.000407	1.02e-06
Tnfaip2	4.44008	4.73385	4.76266	4.84432	4.64479	4.63653	5.69063	4.62771	4.69064	4.56924	4.55479	0.0791	0.0707	0.00711	0.395	0.519	0.00237	0.000178
Tnfaip8l2	5.56239	5.93913	6.08814	5.49358	6.46154	6.37486	6.738	5.63209	5.61166	5.69965	5.9198	0.056	0.00831	0.676	0.0105	0.00782	0.00207	9.06e-07
Tnfrsf13c	5.81175	5.12478	5.58469	6.54065	5.88285	6.14117	7.25428	5.92092	5.89908	5.81616	5.69343	0.0012	0.308	0.000252	0.811	0.241	0.000491	2.2e-08
Tnfrsf4	4.83131	4.72935	5.01235	5.40915	5.28458	5.59212	5.99354	4.89504	4.90952	4.91874	5.11628	0.539	0.257	7.48e-05	0.0293	0.00435	0.000114	1.73e-06
Traf1	3.14767	2.80666	2.95027	3.50949	3.82254	4.06355	5.81161	3.21222	3.06366	3.127	2.95122	0.0176	0.15	0.00288	0.0204	0.00114	4.53e-07	5.77e-12
Traf3ip3	3.98748	3.83484	3.83422	4.07159	4.30691	4.91984	5.80215	4.09067	4.15681	4.20083	3.97759	0.383	0.437	0.55	0.203	0.00248	2.23e-05	1.45e-09
Trim34	4.51674	5.20347	5.13922	4.26354	5.50483	5.41588	5.95272	5.08624	4.67944	4.61913	4.96154	0.0029	0.00761	0.097	0.0137	0.00778	0.000281	1.43e-06
Tspan32	3.51253	3.28683	3.53912	4.51207	4.08141	4.09835	5.14409	3.67855	3.77775	3.54861	3.63603	0.106	0.859	5.11e-08	0.0118	0.0326	1.61e-06	3.29e-10
Ube2l6	4.64602	5.35205	5.28245	5.4581	5.53101	5.50885	5.91478	4.69674	4.95645	4.77268	5.08407	0.000257	0.00337	1.6e-05	0.00476	0.00235	0.000462	9.42e-05
Vav1	3.77958	3.29239	3.55452	3.6881	4.08222	4.35589	5.78084	3.88571	3.6576	3.76158	3.65885	0.0206	0.304	0.575	0.373	0.0611	3.97e-05	2.73e-08
Vim	8.15343	7.96079	7.7124	8.30076	8.42944	8.90457	9.90851	7.16967	7.0126	7.76665	6.90813	0.329	0.0313	0.384	0.394	0.0226	0.000161	1.74e-07
Vwf	4.96586	5.2875	5.36353	5.8819	5.3474	5.45287	6.15961	5.21313	4.97615	4.96505	5.09164	0.0305	0.026	6.96e-07	0.0781	0.0288	8.14e-05	1.25e-08
Wdfy4	4.18961	4.22193	4.45398	4.84888	4.93386	5.01669	5.85803	4.30299	4.27057	4.15153	4.37457	0.81	0.0701	7.68e-06	0.00594	0.00101	4.72e-06	3.35e-10
Wipf1	5.05807	5.11798	5.11955	4.71655	5.48159	5.31761	6.51534	5.11941	5.09735	4.9133	4.9235	0.783	0.798	0.036	0.115	0.353	0.000109	2.84e-07
Zc3h12d	4.52277	4.18307	4.40248	5.2165	4.65143	4.92603	5.55386	4.53922	4.48148	4.49389	4.60869	0.0725	0.598	0.000336	0.65	0.176	0.0092	1.85e-06
Zeb2	5.39319	5.48483	5.29898	5.35461	5.82695	6.16853	7.16616	4.94236	4.80803	4.93193	4.89863	0.684	0.685	0.812	0.188	0.0117	5.42e-05	4.43e-08
Zfp831	3.7659	3.43116	3.66765	4.63285	4.36446	4.47695	4.78134	3.89804	3.7454	3.95777	3.8161	0.0492	0.657	1.01e-05	0.0339	0.0168	0.00147	1.94e-08
