# Supplementary material for: Defining the Transcriptional and Cellular Landscape of Type 1 Diabetes in the NOD Mouse
Source: PLoS One. 2013 Mar 26;8(3):e59701. doi: 10.1371/journal.pone.0059701 (PMC3608568; doi:10.1371/journal.pone.0059701)
Supplement: Table S2 — Leukocyte clusters used in the analysis. (XLSX) [file pone.0059701.s007.xlsx]

## Sheet: c1
SC.MEP.BM.rnk	68.5838833360112	3.23940898750487E-5	0.003142226717879724	36/112	88/480
preB.FrC.BM.rnk	93.81355965998748	0.004648537623291311	0.19413832340476214	36/112	108/480
MLP.FL.rnk	86.49590660516402	0.00500356503620521	0.19413832340476214	38/112	116/480
proB.FrBC.FL.rnk	101.62893398018822	0.004648537623291311	0.19413832340476214	36/112	108/480
FRC.MLN.rnk	62.874725962851095	0.019451868852322016	0.6289437595584119	27/112	82/480
SC.GMP.BM.rnk	52.701681258553116	0.029079986619268694	0.8059310577340181	29/112	92/480
MF.169.11chi.SLN.rnk	-22.03956955936361	0.9999999999847481	1.0	2/112	95/480
preT.DN3B.Th.rnk	66.42133615375118	0.07749628019466769	1.0	33/112	115/480
Tgd.vg2..Sp.rnk	-19.231512269738026	0.9999999985818673	1.0	3/112	90/480
MF.103.11b..Lu.rnk	-31.42403514215817	0.9999999931038666	1.0	4/112	93/480
CD19Control.rnk	-12.744103418543514	0.9999999973240922	1.0	6/112	111/480
Tgd.Th.rnk	33.350586648830635	0.9953134712596493	1.0	15/112	103/480
T.8Nve.PP.rnk	-46.39830605781051	1.0	1.0	0/112	72/480
DC.103.11b..Lv.rnk	-21.56617938031721	0.9999999995973595	1.0	5/112	110/480
B1a.PC.rnk	-16.28483637884938	0.9999999513021134	1.0	6/112	101/480
Mo.6C.IIint.Bl.rnk	-46.521961951209526	0.9999999999834845	1.0	3/112	104/480
GN.BM.rnk	-39.829430138255184	0.9999996401925935	1.0	8/112	107/480
NK.49CI..Sp.rnk	-34.56848535207468	0.9999993066716154	1.0	4/112	77/480
BEC.SLN.rnk	57.722540040757714	0.49268511637611073	1.0	18/112	75/480
LEC.MLN.rnk	24.449035905708758	0.7419884925549206	1.0	16/112	76/480
Fi.MTS15..Th.rnk	48.11497708437664	0.20501959357358182	1.0	21/112	76/480
MF.103.11b..SI.rnk	-31.57412752547489	0.9999999995589068	1.0	9/112	137/480
T.8Eff.Sp.OT1.48hr.LisOva.rnk	71.55274265472048	0.49010630563994034	1.0	33/112	139/480
T.4SP69..Th.rnk	-2.4839274786553305	0.9998744783967447	1.0	7/112	77/480
DC.IIhilang.103.11b..SLN.rnk	-54.97224137600767	0.9999703871001608	1.0	5/112	70/480
B.Fo.PC.rnk	-32.96025187501382	0.9999999998921559	1.0	2/112	89/480
NK.DAP10..Sp.rnk	-21.857806453760727	0.9999208506369495	1.0	7/112	79/480
MF.Microglia.CNS.rnk	-50.0672300474066	0.9989605080981292	1.0	5/112	55/480
preT.DN2B.Th.rnk	53.16086340641219	0.6055467608585517	1.0	26/112	114/480
T.8Nve.Sp.OT1.rnk	-18.93003146609174	0.9999999737155003	1.0	7/112	110/480
DC.pDC.8..MLN.rnk	-29.69191664708655	0.9999982810526603	1.0	5/112	81/480
T.8Mem.LN.rnk	-8.675969631559786	0.9999982810526603	1.0	5/112	81/480
NK.MCMV1.Sp.rnk	-1.7809361213765074	0.9999996631895002	1.0	5/112	87/480
Tgd.vg3.24alo.e17.Th.rnk	64.97930271953763	0.8447522362488945	1.0	28/112	136/480
T.ISP.Th.rnk	84.30736594635276	0.06128332160630377	1.0	35/112	121/480
DC.pDC.8..SLN.rnk	-29.87870470750547	0.9999996631895002	1.0	5/112	87/480
DC.103.11b..SI.rnk	8.841560887203672	0.9999989539395684	1.0	12/112	127/480
T.DPbl.Th.rnk	77.75796379063193	0.3080914085223365	1.0	30/112	118/480
NKT.4..Lv.rnk	-31.071359994574866	0.9999999907073739	1.0	4/112	92/480
DC.8..MLN.rnk	-24.297862179972007	0.9999999459100252	1.0	4/112	86/480
T.8SP24..Th.rnk	5.207210540341058	0.9999997590195644	1.0	7/112	102/480
NK.MCMV7.Sp.rnk	-21.425427748498542	0.9999999735220075	1.0	5/112	96/480
DC.8..Sp.rnk	-28.86559759725251	0.9999999999996219	1.0	2/112	106/480
T.4Nve.Sp.rnk	-13.556810033603606	0.9999995548384375	1.0	6/112	93/480
T.8Eff.Sp.OT1.d8.VSVOva.rnk	-29.72854019695325	0.9999999962173308	1.0	4/112	95/480
SC.CMP.BM.rnk	36.43642419366391	0.06431250803726564	1.0	25/112	82/480
T.8SP24int.Th.rnk	4.786604819519776	0.9998560722619493	1.0	11/112	100/480
DC.103.11b..PolyIC.Lu.rnk	3.3697935413873834	0.9999999988136086	1.0	11/112	146/480
Mo.6C.II..BM.rnk	4.060801996131662	0.9992737819442842	1.0	13/112	103/480
B.T3.Sp.rnk	-11.749047735134198	0.9999999998852596	1.0	3/112	98/480
MF.Thio5.II.480int.PC.rnk	-45.11457595933359	0.9999998066565748	1.0	5/112	89/480
Tgd.vg2.24ahi.Th.rnk	9.702562111832597	0.9998717578680212	1.0	9/112	89/480
preT.ETP.2A.Th.rnk	10.890329593445445	0.6815379086723911	1.0	13/112	60/480
T.8SP69..Th.rnk	-3.1030165486672012	0.999983149214786	1.0	6/112	79/480
DC.IIhilang.103.11blo.SLN.rnk	-42.78754743581276	0.9995211775779556	1.0	8/112	77/480
Tgd.vg2.24alo.Th.rnk	-25.002519856010245	0.9999997573062144	1.0	2/112	64/480
T.4.8int.Th.rnk	-18.943879699453927	0.9999997573062144	1.0	2/112	64/480
T.4FP3.25..Sp.rnk	-9.389406089986991	0.9999916883166486	1.0	5/112	75/480
preT.DN3A.Th.rnk	18.51330960613733	0.7429523487246591	1.0	14/112	67/480
BEC.MLN.rnk	57.05438019552073	0.18524589674003536	1.0	21/112	75/480
T.4Mem.Sp.rnk	-5.532697296220467	0.9999998937721709	1.0	7/112	105/480
B.T2.Sp.rnk	-13.068020477888059	0.999999999826661	1.0	4/112	105/480
Tgd.vg1.vd6.24ahi.Th.rnk	51.28097566574776	0.8106005572577997	1.0	29/112	138/480
GN.Arth.BM.rnk	-42.33557849062633	0.999997805537715	1.0	6/112	87/480
B.GC.Sp.rnk	46.60090060418277	0.9103286276847684	1.0	26/112	133/480
NK.H..MCMV1.Sp.rnk	-3.1782139943166463	0.9999992376631438	1.0	6/112	91/480
MF.BM.rnk	39.80016778339503	0.350052085066065	1.0	25/112	99/480
T.8Eff.Sp.OT1.d8.LisOva.rnk	-30.154864886831497	0.9999999931038666	1.0	4/112	93/480
DC.4..MLN.rnk	-32.94625460950441	0.9999999999647201	1.0	4/112	110/480
MF.11cloSer.Salm3.SI.rnk	-14.410047954236981	0.9999999999766279	1.0	8/112	140/480
MF.Sbcaps.SLN.rnk	-24.504381657383274	0.9999999981207486	1.0	2/112	80/480
preT.DN2.Th.rnk	44.75697508055824	0.7079371556317323	1.0	24/112	110/480
T.8Mem.Sp.OT1.d45.VSVOva.rnk	-26.837436779331743	0.9999999999562204	1.0	3/112	101/480
NK.49H..Sp.rnk	-22.301396547249055	0.9999345612068918	1.0	8/112	86/480
DC.8.4.11b..SLN.rnk	-27.143794646157424	0.9999999953281302	1.0	7/112	116/480
B.Fo.LN.rnk	-22.47245003663252	0.9999999911253219	1.0	3/112	84/480
T.DN4.Th.rnk	65.35396100377969	0.41762616189528273	1.0	30/112	123/480
B.FrE.BM.rnk	4.242482430107337	0.9998744783967447	1.0	7/112	77/480
GN.UrAc.PC.rnk	-61.629786617698656	0.9999999801825916	1.0	5/112	97/480
SC.STSL.FL.rnk	45.93522351406834	0.2908223630756449	1.0	22/112	84/480
Mo.6C.II..LN.rnk	-30.665302928400134	0.9999999980143718	1.0	6/112	112/480
Ep.MEChi.Th.rnk	25.27636561960423	0.6006594041924046	1.0	18/112	79/480
T.4.Pa.BDC.rnk	-5.2082350376801525	0.9999999037421348	1.0	4/112	84/480
Tgd.vg2..Sp.TCRbko.rnk	-17.510775524238067	0.9999987025477393	1.0	6/112	89/480
NK.b2m..Sp.rnk	-30.40715706831505	0.9999997737955586	1.0	4/112	81/480
T.8Eff.Sp.OT1.24hr.LisOva.rnk	33.48913084523492	0.9779358673785824	1.0	21/112	122/480
CD4TESTDB.rnk	-18.637847741231774	0.9999992844567535	1.0	3/112	69/480
preT.DN2.3.Th.rnk	41.14784978384713	0.6608901475615809	1.0	22/112	99/480
T.8Mem.Sp.OT1.d45.LisOva.rnk	-23.47328858220103	0.9999999984786323	1.0	4/112	98/480
B.Fo.MLN.rnk	-25.46082657992937	0.9999999997832507	1.0	3/112	96/480
preT.DN3.4.Th.rnk	64.74276692749768	0.14762055336464952	1.0	30/112	109/480
St.31.38.44..SLN.rnk	57.63754935870423	0.08007730551390269	1.0	22/112	72/480
SC.LTSL.BM.rnk	5.001981474682379	0.899386142484857	1.0	8/112	47/480
SC.CDP.BM.rnk	53.39284539755844	0.8863025145341464	1.0	25/112	126/480
T.DP69..Th.rnk	-14.161931788083441	0.9986274692616101	1.0	6/112	60/480
Tgd.vg1.vd6.24alo.Th.rnk	4.4873580362687635	0.9999970755197584	1.0	5/112	79/480
T.4Mem44h62l.LN.rnk	-6.194014395180757	0.9999999168183721	1.0	5/112	92/480
SC.LT34F.BM.rnk	21.728796182706862	0.5085056772046505	1.0	16/112	67/480
T.8Eff.Sp.OT1.12hr.LisOva.rnk	21.24842578862661	0.9965509696814581	1.0	17/112	115/480
MF.Thio5.II.480hi.PC.rnk	-47.7261040013242	0.9999892496911912	1.0	5/112	74/480
T.4Nve.MLN.rnk	-24.7333642643292	0.9999821007047563	1.0	5/112	72/480
Tgd.Sp.rnk	-24.02185523821879	0.9999999992678462	1.0	2/112	83/480
GN.Thio.PC.rnk	-60.61373446275801	0.9999992081056209	1.0	8/112	104/480
T.8Eff.Sp.OT1.d6.LisOva.rnk	29.154473871687	0.9989487018855034	1.0	20/112	137/480
proB.CLP.BM.rnk	28.869229589352077	0.7989089944773662	1.0	20/112	97/480
T.4SP24int.Th.rnk	-1.5879879461726831	0.9995211569117161	1.0	7/112	71/480
NK.DAP12..Sp.rnk	-22.93211735720025	0.9999977562069838	1.0	5/112	80/480
T.4.PLN.BDC.rnk	-6.728002514972443	0.9999920586717368	1.0	6/112	82/480
DC.4..Sp.rnk	-30.252409670539453	0.9999999999999404	1.0	4/112	129/480
Tgd.vg2..act.Sp.rnk	-25.085724616317187	0.9999999781654402	1.0	3/112	81/480
Tgd.vg2.24ahi.e17.Th.rnk	80.45206769833922	0.6054778078104419	1.0	29/112	127/480
preT.ETP.Th.rnk	32.45070006130659	0.8019988868655813	1.0	16/112	79/480
T.4Nve.LN.rnk	-16.54646748803267	0.9999938401495878	1.0	6/112	83/480
T.8Eff.Sp.OT1.d5.VSVOva.rnk	43.810604598840165	0.9994873975379734	1.0	19/112	136/480
preT.DN2A.Th.rnk	42.00110236282354	0.9059007636158096	1.0	20/112	105/480
MLP.BM.rnk	30.216911524408975	0.4713332622260999	1.0	21/112	87/480
T.8Nve.MLN.rnk	-29.362146886051494	0.9999999907073739	1.0	4/112	92/480
T.8Mem.Sp.rnk	-6.730726617457761	0.9999999954440564	1.0	5/112	102/480
T.4FP3..Sp.rnk	-21.947909059511254	0.999802388996025	1.0	7/112	75/480
B1b.PC.rnk	-22.43607474792995	0.9999999996754089	1.0	4/112	103/480
GN.Bl.rnk	-67.77149851543432	0.9999999735220075	1.0	5/112	96/480
MF.Thio5.II.480lo.PC.rnk	-39.190767192111146	0.9999999934423004	1.0	3/112	85/480
CD4TESTNA.rnk	-13.041048679332945	0.9999994613118202	1.0	3/112	70/480
NK.H..MCMV7.Sp.rnk	-25.09171277346452	0.9999982810526603	1.0	5/112	81/480
MF.Lu.rnk	-10.374919968603951	0.9998707900578866	1.0	8/112	83/480
DC.8..Th.rnk	26.824228121669016	0.9999947712984169	1.0	18/112	153/480
DC.103.11b.F4.80lo.Kd.rnk	-17.721168147159524	0.9999999999997895	1.0	3/112	117/480
SC.STSL.BM.rnk	6.126965884126467	0.7908863813325117	1.0	9/112	46/480
proB.FrA.FL.rnk	86.93737042020143	0.19080654139804246	1.0	32/112	120/480
B.Fo.Sp.rnk	-19.720915007635938	0.9999999996754089	1.0	4/112	103/480
DC.LC.Sk.rnk	28.322729855467497	0.4713332622260999	1.0	21/112	87/480
DC.103.11b..Lu.rnk	-8.957753499939283	0.9999922671587289	1.0	11/112	113/480
DC.4..SLN.rnk	-40.538094727692794	0.9999999999997294	1.0	1/112	96/480
DC.8..SLN.rnk	-25.2947464086114	0.9999997737955586	1.0	4/112	81/480
LEC.SLN.rnk	29.979261562508242	0.8126826865126706	1.0	15/112	75/480
T.8Mem.Sp.OT1.d100.LisOva.rnk	-26.59093073721359	0.9999999996754089	1.0	4/112	103/480
GN.Arth.SynF.rnk	-51.5583177218404	0.9999984586059981	1.0	7/112	95/480
B.FrF.BM.rnk	-23.644589078497273	0.999999983806181	1.0	3/112	82/480
Mo.6C.II..Bl.rnk	-46.619272856147695	0.9999999999959547	1.0	2/112	99/480
T.8Eff.Sp.OT1.d15.LisOva.rnk	-32.344078449989055	0.9999999697687832	1.0	4/112	88/480
T.4FP3.25..AA.rnk	-22.804235472664647	0.9999999948891607	1.0	4/112	94/480
proB.CLP.FL.rnk	78.03679085238221	0.0970596309254542	1.0	32/112	113/480
MF.II.480hi.PC.rnk	-35.471352597448096	0.9999984171165218	1.0	4/112	74/480
B.FrE.FL.rnk	31.591196399712054	0.9992266490005776	1.0	14/112	108/480
T.4Mem.LN.rnk	-10.453358453516612	0.9999994166801652	1.0	5/112	85/480
T.4.LN.BDC.rnk	-20.275202584436386	0.9999982810526603	1.0	5/112	81/480
T.8Mem.Sp.OT1.d106.VSVOva.rnk	-29.346905602954866	0.9999999985818673	1.0	3/112	90/480
Tgd.vg3.24ahi.e17.Th.rnk	45.962641670372726	0.35435877597822446	1.0	24/112	95/480
T.DP.Th.rnk	-12.679850504001042	0.9986274692616101	1.0	6/112	60/480
Tgd.vg5..act.IEL.rnk	-16.221822410529168	0.9999208506369495	1.0	7/112	79/480
Tgd.vg5.24ahi.Th.rnk	42.16053328046498	0.7917366756889148	1.0	25/112	119/480
Fi.Sk.rnk	70.26828734920625	0.0694508254854206	1.0	22/112	71/480
SC.MPP34F.BM.rnk	28.788922655885965	0.3769236790216426	1.0	19/112	75/480
T.4SP24..Th.rnk	3.590836522779702	0.999994472483709	1.0	7/112	90/480
DC.103.11b..LuLN.rnk	-45.775032486145726	0.9999999989598352	1.0	3/112	91/480
DC.8.4.11b..MLN.rnk	-43.62715924211852	0.9999999981460931	1.0	5/112	105/480
Tgd.vg5..IEL.rnk	-31.8954777810865	0.9998836424923444	1.0	6/112	71/480
MF.Medl.SLN.rnk	-42.70068078942685	0.9999999998421994	1.0	3/112	97/480
T.4Nve.PP.rnk	-25.150094440623256	0.9999990857844279	1.0	4/112	76/480
preB.FrD.FL.rnk	66.8289347062503	0.4947549621672644	1.0	25/112	105/480
NKT.4..Sp.rnk	-17.978223743424895	0.9999995564279033	1.0	5/112	86/480
MF.II.480lo.PC.rnk	-20.229075222935112	0.9999999980689428	1.0	3/112	89/480
NK.Sp.rnk	-30.54686060249687	0.9999964317701502	1.0	4/112	71/480
T.4Mem44h62l.Sp.rnk	-13.940615200959126	0.9999999979361913	1.0	4/112	97/480
T.8Eff.Sp.OT1.d10.LisOva.rnk	-28.496313943857725	0.9999999984786323	1.0	4/112	98/480
CD4Control.rnk	-18.833200209881877	0.9999999991765811	1.0	4/112	100/480
DC.103.11b.24..Lu.rnk	-11.077452979417426	0.9999999916388621	1.0	7/112	114/480
SC.LTSL.FL.rnk	25.501588151953673	0.20545211698155502	1.0	20/112	72/480
B.MZ.Sp.rnk	-21.161022409209398	0.9999999984786323	1.0	4/112	98/480
FRC.SLN.rnk	67.61390329847679	0.05698369041405071	1.0	26/112	85/480
T.4int8..Th.rnk	-3.3342011404929237	0.9999480288419427	1.0	8/112	87/480
B1a.Sp.rnk	-3.339995133804456	0.9999994610567852	1.0	7/112	99/480
T.8Nve.LN.rnk	-14.549222791177096	0.9999997590195644	1.0	7/112	102/480
SC.MDP.BM.rnk	55.29051260666845	0.26748814790101105	1.0	30/112	116/480
T.8Eff.Sp.OT1.d15.VSVOva.rnk	-34.656442266658715	0.9999999044855634	1.0	3/112	76/480
preB.FrD.BM.rnk	38.28953670836507	0.8331936765202385	1.0	18/112	90/480
T.DPsm.Th.rnk	-30.934164614791463	0.9997828209403438	1.0	4/112	55/480
MF.RP.Sp.rnk	-57.65577801473175	0.9999999735220075	1.0	5/112	96/480
MF.11cloSer.SI.rnk	-17.88386282475063	0.9999999999998415	1.0	5/112	134/480
CD4TESTJS.rnk	-19.63626883747162	0.9999938401495878	1.0	6/112	83/480
MF.103.11b..Salm3.SI.rnk	-17.43246358824927	0.9999999999990202	1.0	6/112	136/480
T.8Nve.Sp.rnk	-31.616814714780784	0.999999928721264	1.0	3/112	77/480
SC.ST34F.BM.rnk	28.29268729454918	0.24755476242780797	1.0	21/112	78/480
CD4TESTCJ.rnk	-10.28403044999232	0.99999980362662	1.0	6/112	96/480
proB.FrA.BM.rnk	24.55952695230141	0.565525026089948	1.0	19/112	82/480
DC.pDC.8..Sp.rnk	-27.536199495575005	0.9999999354441902	1.0	6/112	100/480
DC.8.4.11b..Sp.rnk	-27.929209506067846	0.9999999999968298	1.0	3/112	109/480
NKT.44.NK1.1..Th.rnk	16.824525279152265	0.9953134712596493	1.0	15/112	103/480
T.8Eff.Sp.OT1.d6.VSVOva.rnk	-12.385746741623425	0.9999995872258036	1.0	7/112	100/480
DC.103.11b..Salm3.SI.rnk	16.795419672101477	0.999999886503441	1.0	14/112	147/480
proB.FrBC.BM.rnk	49.4199624570618	0.16575786258620717	1.0	26/112	94/480
T.4FP3.25..LN.rnk	0.13050063421842215	0.9999996843604062	1.0	7/112	101/480
B.T1.Sp.rnk	-14.239857053581634	0.9999999931038666	1.0	4/112	93/480
Sample ID	Score	p-value	adjusted p-value

## Sheet: c2
SC.MEP.BM.rnk	168.05518303685113	7.863027549575147E-16	5.0847578153919283E-14	43/80	88/480
proB.FrBC.FL.rnk	232.98890277798773	6.144922396078407E-16	5.0847578153919283E-14	48/80	108/480
T.ISP.Th.rnk	223.20401414275756	4.250308152219684E-15	2.0613994538265466E-13	50/80	121/480
preB.FrC.BM.rnk	241.12072189824593	3.839467501787352E-14	1.4897133906934928E-12	46/80	108/480
proB.FrA.FL.rnk	205.09336085688605	1.453756726774132E-13	4.70048008323636E-12	48/80	120/480
T.DPbl.Th.rnk	284.9286807213549	2.7227260893245203E-12	5.968798264319787E-11	46/80	118/480
preT.DN3.4.Th.rnk	162.94715706632866	2.769030122622582E-12	5.968798264319787E-11	44/80	109/480
proB.CLP.FL.rnk	179.3012358204939	2.277179383805139E-12	5.968798264319787E-11	45/80	113/480
SC.STSL.FL.rnk	116.82091304746287	3.084029851553133E-12	5.983017912013078E-11	38/80	84/480
preT.DN3B.Th.rnk	165.2601724229476	5.0892542157888265E-12	8.975593798754839E-11	45/80	115/480
MLP.FL.rnk	157.9334834369681	7.541964462253987E-12	1.219284254731061E-10	45/80	116/480
preT.DN2B.Th.rnk	148.12520482428206	2.044239093973677E-11	3.0506337248530256E-10	44/80	114/480
Tgd.vg2.24ahi.e17.Th.rnk	202.3639583439649	7.755781081069349E-11	1.0747296640910382E-9	46/80	127/480
T.DN4.Th.rnk	151.22785361800376	1.0166529490184423E-10	1.3148711473971854E-9	45/80	123/480
preT.DN2.Th.rnk	126.91971670162766	1.4106409289113404E-10	1.7104021263050003E-9	42/80	110/480
SC.MPP34F.BM.rnk	95.41861863400428	5.035600057058311E-10	5.74650830040772E-9	33/80	75/480
SC.LTSL.FL.rnk	99.11579777280427	7.670516016365384E-10	8.267111706527136E-9	32/80	72/480
SC.MDP.BM.rnk	161.46969043866153	1.201483130948717E-9	1.2267775126529005E-8	42/80	116/480
SC.CMP.BM.rnk	78.38407155221735	1.8321614790324824E-9	1.7771966346615078E-8	34/80	82/480
SC.ST34F.BM.rnk	74.56803652303681	1.019856735452761E-8	9.421533651325506E-8	32/80	78/480
preT.DN2A.Th.rnk	108.17948250137097	1.4778620914438518E-8	1.303205662455033E-7	38/80	105/480
proB.FrBC.BM.rnk	131.63865799436758	3.386362777934705E-8	2.8563233866057946E-7	35/80	94/480
preT.DN2.3.Th.rnk	112.47025399465201	1.7498415825433262E-7	1.414455279222522E-6	35/80	99/480
B.GC.Sp.rnk	169.48289081116474	2.0352980566853288E-7	1.5365881530085738E-6	42/80	133/480
Tgd.vg3.24ahi.e17.Th.rnk	137.86588481709475	2.0593449473310785E-7	1.5365881530085738E-6	34/80	95/480
Tgd.vg3.24alo.e17.Th.rnk	183.52323877450536	4.455439626077193E-7	3.1032734658435713E-6	42/80	136/480
SC.CDP.BM.rnk	159.4350543264163	4.478951394001031E-7	3.1032734658435713E-6	40/80	126/480
Tgd.Th.rnk	115.47620303942543	2.196963346335839E-6	1.469692721341906E-5	34/80	103/480
T.8Eff.Sp.OT1.48hr.LisOva.rnk	167.31005408489892	3.2224290986255945E-6	2.0838374837778844E-5	41/80	139/480
Tgd.vg1.vd6.24ahi.Th.rnk	128.56791660321238	8.295261369036617E-6	5.191228082558399E-5	40/80	138/480
preB.FrD.BM.rnk	95.06392455816996	1.000089718406966E-5	6.063043917842231E-5	30/80	90/480
Tgd.vg5.24ahi.Th.rnk	108.51507547609158	1.101159892850229E-5	6.473485430695286E-5	36/80	119/480
proB.FrA.BM.rnk	84.94526284757619	1.3423790184057631E-5	7.659456752079943E-5	28/80	82/480
preB.FrD.FL.rnk	136.49829010710212	4.062194792577003E-5	2.2516165421712533E-4	32/80	105/480
SC.GMP.BM.rnk	82.89320838267507	5.546296163942152E-5	2.988837377235493E-4	29/80	92/480
Tgd.vg2.24ahi.Th.rnk	70.31774217374843	8.353876172145119E-5	4.380140479449062E-4	28/80	89/480
proB.CLP.BM.rnk	78.90067448435852	1.7602484793540697E-4	8.986531710386566E-4	29/80	97/480
MF.BM.rnk	78.17180664090431	7.273064876401391E-4	0.003617883553902231	28/80	99/480
T.8Eff.Sp.OT1.d5.VSVOva.rnk	131.5696289914861	8.848884645362362E-4	0.004291709053000746	35/80	136/480
T.DP.Th.rnk	36.4248601058442	0.0015706025022150722	0.007431631351944488	19/80	60/480
MLP.BM.rnk	53.15839672757526	0.0030768351773781963	0.014212048200270716	24/80	87/480
preT.ETP.Th.rnk	75.60808446249241	0.004262130651090142	0.019229147588639247	22/80	79/480
DC.8..Th.rnk	142.38319275339916	0.009967393595814776	0.04394714449063787	35/80	153/480
SC.LTSL.BM.rnk	23.03030107312358	0.032305507680744465	0.1392726331125428	13/80	47/480
B.FrE.FL.rnk	52.823214976357505	0.0560096504212521	0.23621461264615015	24/80	108/480
preT.ETP.2A.Th.rnk	38.15974150870899	0.17588212426261948	0.7259815341903868	13/80	60/480
DC.103.11b..Lu.rnk	71.10830221030959	0.218688600826399	0.8838664283400292	22/80	113/480
Mo.6C.II..BM.rnk	22.199017952065546	0.24019517218371503	0.950976804155933	20/80	103/480
MF.169.11chi.SLN.rnk	-1.214847055310487	0.999001303937178	0.9999999999999993	7/80	95/480
Tgd.vg2..Sp.rnk	-50.07672984067713	0.9998670700398105	0.9999999999999993	5/80	90/480
MF.103.11b..Lu.rnk	-21.43273591416847	0.9996392929683823	0.9999999999999993	6/80	93/480
CD19Control.rnk	-58.990474298551796	0.9999999999250242	0.9999999999999993	1/80	111/480
T.8Nve.PP.rnk	-81.74856703055603	0.9999999999999991	0.9999999999999993	0/80	72/480
DC.103.11b..Lv.rnk	11.177116095541006	0.9913530198613212	0.9999999999999993	11/80	110/480
B1a.PC.rnk	-86.68837334687196	0.9999999999999992	0.9999999999999993	0/80	101/480
Mo.6C.IIint.Bl.rnk	-60.748357726189795	0.9991276398138115	0.9999999999999993	8/80	104/480
GN.BM.rnk	-30.02091747612426	0.9012565530461515	0.9999999999999993	14/80	107/480
NK.49CI..Sp.rnk	-99.59936955859169	0.9999999999999991	0.9999999999999993	0/80	77/480
BEC.SLN.rnk	13.066944940636532	0.745283372581287	0.9999999999999993	11/80	75/480
LEC.MLN.rnk	20.036131320597864	0.7624433411353546	0.9999999999999993	11/80	76/480
Fi.MTS15..Th.rnk	23.18104514453559	0.38099630699384895	0.9999999999999993	14/80	76/480
MF.103.11b..SI.rnk	-7.0416505907419475	0.999382098954678	0.9999999999999993	12/80	137/480
T.4SP69..Th.rnk	-31.401785070018768	0.9957281998032892	0.9999999999999993	6/80	77/480
DC.IIhilang.103.11b..SLN.rnk	-90.53177072280246	0.996527891582177	0.9999999999999993	5/80	70/480
B.Fo.PC.rnk	-102.80578903865862	0.9999999999999992	0.9999999999999993	0/80	89/480
NK.DAP10..Sp.rnk	-92.30624208821935	0.9999998712633373	0.9999999999999993	1/80	79/480
MF.Microglia.CNS.rnk	-49.24119581757207	0.7323961109284417	0.9999999999999993	8/80	55/480
T.8Nve.Sp.OT1.rnk	-72.20120989749162	0.9999999543584706	0.9999999999999993	3/80	110/480
DC.pDC.8..MLN.rnk	-93.42909937758263	0.9999982480898655	0.9999999999999993	2/80	81/480
T.8Mem.LN.rnk	-64.138146024073	0.9999999999999991	0.9999999999999993	0/80	81/480
NK.MCMV1.Sp.rnk	-4.505224084999029	0.9999587554398577	0.9999999999999993	4/80	87/480
DC.pDC.8..SLN.rnk	-90.36915536041712	0.999994408108094	0.9999999999999993	3/80	87/480
DC.103.11b..SI.rnk	75.266147876109	0.9451106790878	0.9999999999999993	16/80	127/480
NKT.4..Lv.rnk	-48.09206940744118	0.9999063748648049	0.9999999999999993	5/80	92/480
DC.8..MLN.rnk	-7.654030308430052	0.9892362888954453	0.9999999999999993	8/80	86/480
T.8SP24..Th.rnk	19.16004778692908	0.9905720222011931	0.9999999999999993	10/80	102/480
NK.MCMV7.Sp.rnk	-48.38443346612421	0.9999925001175454	0.9999999999999993	4/80	96/480
DC.8..Sp.rnk	-20.450696157716123	0.9998270355381059	0.9999999999999993	7/80	106/480
T.4Nve.Sp.rnk	-71.17476034687328	0.9999999946104658	0.9999999999999993	1/80	93/480
T.8Eff.Sp.OT1.d8.VSVOva.rnk	-103.17356193873101	0.9999999999999991	0.9999999999999993	0/80	95/480
T.8SP24int.Th.rnk	30.943406852272346	0.7394233361848946	0.9999999999999993	15/80	100/480
DC.103.11b..PolyIC.Lu.rnk	29.366217103929635	0.998661376873202	0.9999999999999993	14/80	146/480
B.T3.Sp.rnk	-69.25321228739551	0.9999999999999992	0.9999999999999993	0/80	98/480
MF.Thio5.II.480int.PC.rnk	-104.30533999642815	0.9999996779719632	0.9999999999999993	2/80	89/480
T.8SP69..Th.rnk	-13.057907621742967	0.9999973445064964	0.9999999999999993	2/80	79/480
DC.IIhilang.103.11blo.SLN.rnk	-75.95807825959042	0.9988324898629958	0.9999999999999993	5/80	77/480
Tgd.vg2.24alo.Th.rnk	-47.104006693102065	0.9995682931107668	0.9999999999999993	3/80	64/480
T.4.8int.Th.rnk	-30.263749191436972	0.9977750546609037	0.9999999999999993	4/80	64/480
T.4FP3.25..Sp.rnk	-43.125122317062704	0.9999996884103903	0.9999999999999993	1/80	75/480
preT.DN3A.Th.rnk	-9.494693511557564	0.9566483211737357	0.9999999999999993	7/80	67/480
BEC.MLN.rnk	16.307898998132845	0.6230603822712671	0.9999999999999993	12/80	75/480
T.4Mem.Sp.rnk	-18.896595541276493	0.9999998650590292	0.9999999999999993	3/80	105/480
B.T2.Sp.rnk	-83.78778043281088	0.9999999999999993	0.9999999999999993	0/80	105/480
FRC.MLN.rnk	-16.036230979193768	0.958788278702898	0.9999999999999993	9/80	82/480
GN.Arth.BM.rnk	-64.41802463178482	0.9487361202903892	0.9999999999999993	10/80	87/480
NK.H..MCMV1.Sp.rnk	-18.96383820150481	0.9998883814324164	0.9999999999999993	5/80	91/480
T.8Eff.Sp.OT1.d8.LisOva.rnk	-80.60865150215518	0.9999999999999992	0.9999999999999993	0/80	93/480
DC.4..MLN.rnk	-5.820632415807413	0.9988452022766204	0.9999999999999993	9/80	110/480
MF.11cloSer.Salm3.SI.rnk	3.700713838734372	0.9999982160423255	0.9999999999999993	8/80	140/480
MF.Sbcaps.SLN.rnk	-51.06397658997406	0.9999998969464619	0.9999999999999993	1/80	80/480
T.8Mem.Sp.OT1.d45.VSVOva.rnk	-95.1207503724548	0.9999999991707964	0.9999999999999993	1/80	101/480
NK.49H..Sp.rnk	-86.06983207268777	0.9999999999999992	0.9999999999999993	0/80	86/480
DC.8.4.11b..SLN.rnk	-35.98111103822226	0.9999688451522346	0.9999999999999993	7/80	116/480
B.Fo.LN.rnk	-88.22706551093074	0.9999999999999991	0.9999999999999993	0/80	84/480
B.FrE.BM.rnk	-23.43053430540555	0.9999959869650243	0.9999999999999993	2/80	77/480
GN.UrAc.PC.rnk	-101.76429329075675	0.9975649154627869	0.9999999999999993	8/80	97/480
Mo.6C.II..LN.rnk	-54.16967779434945	0.999937318590191	0.9999999999999993	7/80	112/480
Ep.MEChi.Th.rnk	-27.906548240384115	0.999153918218654	0.9999999999999993	5/80	79/480
T.4.Pa.BDC.rnk	-43.52328474440888	0.9999999579483065	0.9999999999999993	1/80	84/480
Tgd.vg2..Sp.TCRbko.rnk	-61.08113605308656	0.9999962518453669	0.9999999999999993	3/80	89/480
NK.b2m..Sp.rnk	-95.30408219051415	0.9999999999999991	0.9999999999999993	0/80	81/480
T.8Eff.Sp.OT1.24hr.LisOva.rnk	12.272318313028787	0.9527914718170768	0.9999999999999993	15/80	122/480
CD4TESTDB.rnk	-58.809257489675076	0.9999999999999991	0.9999999999999993	0/80	69/480
T.8Mem.Sp.OT1.d45.LisOva.rnk	-81.09187521119674	0.9999999999999992	0.9999999999999993	0/80	98/480
B.Fo.MLN.rnk	-92.00355127786115	0.9999999999999991	0.9999999999999993	0/80	96/480
St.31.38.44..SLN.rnk	2.0529517837675852	0.9441577728122917	0.9999999999999993	8/80	72/480
T.DP69..Th.rnk	-39.817352599753704	0.9590662111138399	0.9999999999999993	6/80	60/480
Tgd.vg1.vd6.24alo.Th.rnk	-6.483861022542035	0.9998243161325987	0.9999999999999993	4/80	79/480
T.4Mem44h62l.LN.rnk	-27.13157644376439	0.9999998314951392	0.9999999999999993	2/80	92/480
SC.LT34F.BM.rnk	12.604091912496118	0.311054157570827	0.9999999999999993	13/80	67/480
T.8Eff.Sp.OT1.12hr.LisOva.rnk	-21.78545643287405	0.9754958788540335	0.9999999999999993	13/80	115/480
MF.Thio5.II.480hi.PC.rnk	-96.57877227591902	0.9999308260447594	0.9999999999999993	3/80	74/480
T.4Nve.MLN.rnk	-79.97536521487167	0.9999999999999991	0.9999999999999993	0/80	72/480
Tgd.Sp.rnk	-62.08174109857886	0.9999999473358919	0.9999999999999993	1/80	83/480
GN.Thio.PC.rnk	-102.97496577398525	0.9997595901088241	0.9999999999999993	7/80	104/480
T.8Eff.Sp.OT1.d6.LisOva.rnk	87.44952725239575	0.4233933496066823	0.9999999999999993	24/80	137/480
T.4SP24int.Th.rnk	-28.35702553329715	0.9900625629960509	0.9999999999999993	6/80	71/480
NK.DAP12..Sp.rnk	-76.54479467202948	0.9999999999999991	0.9999999999999993	0/80	80/480
T.4.PLN.BDC.rnk	-56.528647815655845	0.9999999340870599	0.9999999999999993	1/80	82/480
DC.4..Sp.rnk	8.508471101099637	0.9951280187746442	0.9999999999999993	13/80	129/480
Tgd.vg2..act.Sp.rnk	-52.48734264592014	0.9999999175571693	0.9999999999999993	1/80	81/480
T.4Nve.LN.rnk	-77.91743790802084	0.9999999999999991	0.9999999999999993	0/80	83/480
T.8Nve.MLN.rnk	-75.52430946596293	0.9999998314951392	0.9999999999999993	2/80	92/480
T.8Mem.Sp.rnk	-53.607117103879986	0.9999999993458261	0.9999999999999993	1/80	102/480
T.4FP3..Sp.rnk	-74.43827205949327	0.9999996884103903	0.9999999999999993	1/80	75/480
B1b.PC.rnk	-99.36651561665268	0.9999999999999993	0.9999999999999993	0/80	103/480
GN.Bl.rnk	-93.22317716386979	0.9971943982944811	0.9999999999999993	8/80	96/480
MF.Thio5.II.480lo.PC.rnk	-66.59883905913438	0.999991686214351	0.9999999999999993	3/80	85/480
CD4TESTNA.rnk	-52.29489484013554	0.9999999999999991	0.9999999999999993	0/80	70/480
NK.H..MCMV7.Sp.rnk	-22.88387762433326	0.9976292227136223	0.9999999999999993	6/80	81/480
MF.Lu.rnk	23.557635476798787	0.9238785314413169	0.9999999999999993	10/80	83/480
DC.103.11b.F4.80lo.Kd.rnk	14.165119016544045	0.9987244038488766	0.9999999999999993	10/80	117/480
SC.STSL.BM.rnk	-8.900227368876433	0.8145125585497127	0.9999999999999993	6/80	46/480
B.Fo.Sp.rnk	-87.02031853563216	0.9999999999999993	0.9999999999999993	0/80	103/480
DC.LC.Sk.rnk	11.717860243446395	0.9764258229908991	0.9999999999999993	9/80	87/480
DC.4..SLN.rnk	-38.21313917751717	0.9997805102757767	0.9999999999999993	6/80	96/480
DC.8..SLN.rnk	-5.885525468128334	0.9799682778036743	0.9999999999999993	8/80	81/480
LEC.SLN.rnk	26.02336760219909	0.8445660477869645	0.9999999999999993	10/80	75/480
T.8Mem.Sp.OT1.d100.LisOva.rnk	-92.83255458746488	0.9999999999999993	0.9999999999999993	0/80	103/480
GN.Arth.SynF.rnk	-73.80200835437894	0.9537946375569488	0.9999999999999993	11/80	95/480
B.FrF.BM.rnk	-94.32737217363606	0.9999999999999991	0.9999999999999993	0/80	82/480
Mo.6C.II..Bl.rnk	-79.53664517330236	0.999973433059677	0.9999999999999993	5/80	99/480
T.8Eff.Sp.OT1.d15.LisOva.rnk	-95.14242109381476	0.9999999999999992	0.9999999999999993	0/80	88/480
T.4FP3.25..AA.rnk	-18.056220439438665	0.9988370120779652	0.9999999999999993	7/80	94/480
MF.II.480hi.PC.rnk	-33.97876895355716	0.9995794101411205	0.9999999999999993	4/80	74/480
T.4Mem.LN.rnk	-35.66689311686973	0.999999966443598	0.9999999999999993	1/80	85/480
T.4.LN.BDC.rnk	-78.34742933398954	0.9999999175571693	0.9999999999999993	1/80	81/480
T.8Mem.Sp.OT1.d106.VSVOva.rnk	-86.99647933099256	0.9999999999999992	0.9999999999999993	0/80	90/480
Tgd.vg5..act.IEL.rnk	-2.656545907532135	0.9745754638310966	0.9999999999999993	8/80	79/480
Fi.Sk.rnk	3.6415510499574077	0.2766832796326157	0.9999999999999993	14/80	71/480
T.4SP24..Th.rnk	1.7178896750188037	0.9994132388601238	0.9999999999999993	6/80	90/480
DC.103.11b..LuLN.rnk	-77.50514742589165	0.999980479395563	0.9999999999999993	4/80	91/480
DC.8.4.11b..MLN.rnk	-40.201627117304994	0.9999534143372556	0.9999999999999993	6/80	105/480
Tgd.vg5..IEL.rnk	-35.617027794949266	0.9729342671148958	0.9999999999999993	7/80	71/480
MF.Medl.SLN.rnk	-65.94192886544543	0.9999992690071028	0.9999999999999993	3/80	97/480
T.4Nve.PP.rnk	-63.097890064985016	0.9999999999999991	0.9999999999999993	0/80	76/480
NKT.4..Sp.rnk	-24.101842366198063	0.9962379515504011	0.9999999999999993	7/80	86/480
MF.II.480lo.PC.rnk	-10.482824704939958	0.9993115098245927	0.9999999999999993	6/80	89/480
NK.Sp.rnk	-92.80201013819055	0.9999999999999991	0.9999999999999993	0/80	71/480
T.4Mem44h62l.Sp.rnk	-22.581311579425805	0.9999938236505874	0.9999999999999993	4/80	97/480
T.8Eff.Sp.OT1.d10.LisOva.rnk	-87.08368836663924	0.9999999999999992	0.9999999999999993	0/80	98/480
CD4Control.rnk	-45.60349974499828	0.9999965698781371	0.9999999999999993	4/80	100/480
DC.103.11b.24..Lu.rnk	26.113766620461668	0.9873969488589066	0.9999999999999993	12/80	114/480
B.MZ.Sp.rnk	-95.99971279238343	0.9999999999999992	0.9999999999999993	0/80	98/480
FRC.SLN.rnk	5.311587866815455	0.9373377196869519	0.9999999999999993	10/80	85/480
T.4int8..Th.rnk	11.03948105892481	0.990533551265526	0.9999999999999993	8/80	87/480
B1a.Sp.rnk	-71.77096959386184	0.9999999999999991	0.9999999999999993	0/80	99/480
T.8Nve.LN.rnk	-71.26281627545796	0.9999999814928046	0.9999999999999993	2/80	102/480
T.8Eff.Sp.OT1.d15.VSVOva.rnk	-93.97860596743848	0.9999999999999991	0.9999999999999993	0/80	76/480
T.DPsm.Th.rnk	-73.31848405815344	0.9909801612720004	0.9999999999999993	4/80	55/480
MF.RP.Sp.rnk	-67.50621421386155	0.9999925001175454	0.9999999999999993	4/80	96/480
MF.11cloSer.SI.rnk	17.20505571245233	0.9999755323645986	0.9999999999999993	9/80	134/480
CD4TESTJS.rnk	-77.6773395264118	0.9999999473358919	0.9999999999999993	1/80	83/480
MF.103.11b..Salm3.SI.rnk	6.115970499737246	0.9999325731655873	0.9999999999999993	10/80	136/480
T.8Nve.Sp.rnk	-79.90734118412485	0.9999999999999991	0.9999999999999993	0/80	77/480
CD4TESTCJ.rnk	-47.22492958232719	0.9999999297046023	0.9999999999999993	2/80	96/480
DC.pDC.8..Sp.rnk	-82.18666067154062	0.9999778993055095	0.9999999999999993	5/80	100/480
DC.8.4.11b..Sp.rnk	13.301914019023258	0.9961551256791197	0.9999999999999993	10/80	109/480
NKT.44.NK1.1..Th.rnk	51.9290616574375	0.4529483282788046	0.9999999999999993	18/80	103/480
T.8Eff.Sp.OT1.d6.VSVOva.rnk	-13.817832551426864	0.9726174795080375	0.9999999999999993	11/80	100/480
DC.103.11b..Salm3.SI.rnk	83.69578800653227	0.294819285181859	0.9999999999999993	27/80	147/480
T.4FP3.25..LN.rnk	-42.60341610164171	0.9999999991707964	0.9999999999999993	1/80	101/480
B.T1.Sp.rnk	-87.29717105844483	0.9999999999999992	0.9999999999999993	0/80	93/480
Sample ID	Score	p-value	adjusted p-value

## Sheet: c3
Tgd.Sp.rnk	70.92897257697847	2.4146310306981896E-6	2.342192099777244E-4	35/104	83/480
T.8Nve.MLN.rnk	46.722039638360755	1.4800165892143656E-5	9.570773943586231E-4	36/104	92/480
T.8Nve.Sp.OT1.rnk	67.73149648648084	3.494810448077839E-5	0.0013559864538542016	40/104	110/480
T.8Nve.LN.rnk	47.10305086838433	3.150789165892265E-5	0.0013559864538542016	38/104	102/480
T.8Nve.PP.rnk	16.903925535997963	7.515507363329516E-5	0.001893128931917523	29/104	72/480
Tgd.vg1.vd6.24alo.Th.rnk	47.45186488846067	7.20172199530015E-5	0.001893128931917523	31/104	79/480
DC.103.11b.F4.80lo.Kd.rnk	92.63903679229705	7.806717245020713E-5	0.001893128931917523	41/104	117/480
T.8Mem.Sp.rnk	60.46246264985851	8.841873440203725E-5	0.001905914941555025	37/104	102/480
MF.Thio5.II.480int.PC.rnk	29.0862649732871	1.5467213537686476E-4	0.002000426284207451	33/104	89/480
T.4.Pa.BDC.rnk	39.53913563389202	1.0772191505852309E-4	0.002000426284207451	32/104	84/480
Tgd.vg2..Sp.TCRbko.rnk	46.37436162199099	1.5467213537686476E-4	0.002000426284207451	33/104	89/480
T.4Mem.LN.rnk	44.34792408917619	1.4292705536674333E-4	0.002000426284207451	32/104	85/480
MF.RP.Sp.rnk	49.79914948909686	1.3471692081660239E-4	0.002000426284207451	35/104	96/480
CD4TESTCJ.rnk	41.63956566615487	1.3471692081660239E-4	0.002000426284207451	35/104	96/480
T.4Mem.Sp.rnk	77.67092422325715	1.8955644395796505E-4	0.0022983718829903263	37/104	105/480
T.8SP69..Th.rnk	32.368855735965	2.0873929810340326E-4	0.0023820837548270725	30/104	79/480
T.4Nve.PP.rnk	12.459418023396521	2.5074477057535343E-4	0.00256023607850624	29/104	76/480
MF.11cloSer.SI.rnk	129.4128502310527	2.468599509335493E-4	0.00256023607850624	44/104	134/480
B.Fo.MLN.rnk	60.471794988863635	3.542516011267565E-4	0.0030462625008123127	34/104	96/480
CD4TESTNA.rnk	27.99087358985325	3.5744205201389815E-4	0.0030462625008123127	27/104	70/480
T.4.LN.BDC.rnk	13.140467760753811	3.611548325705319E-4	0.0030462625008123127	30/104	81/480
T.8Nve.Sp.rnk	18.922494361062213	3.3164272804347197E-4	0.0030462625008123127	29/104	77/480
T.4Nve.Sp.rnk	33.12021899266092	4.332865165408994E-4	0.0035007912605840618	33/104	93/480
T.4Mem44h62l.Sp.rnk	72.18911775259684	4.5113289440516265E-4	0.0035007912605840618	34/104	97/480
T.4.PLN.BDC.rnk	33.026035280704996	4.6966310311616734E-4	0.003504409307866787	30/104	82/480
T.8SP24..Th.rnk	49.00810955051077	5.865799869379289E-4	0.00405613741842564	35/104	102/480
T.4Nve.LN.rnk	12.709506586276689	6.063298202801215E-4	0.00405613741842564	30/104	83/480
CD4TESTJS.rnk	19.379861617402362	6.063298202801215E-4	0.00405613741842564	30/104	83/480
Mo.6C.II..Bl.rnk	37.86817998685538	7.189000650217112E-4	0.004648887087140399	34/104	99/480
CD4TESTDB.rnk	19.430797031672135	7.448356792439033E-4	0.004661229734623137	26/104	69/480
DC.4..SLN.rnk	50.35916724318205	8.782292999846155E-4	0.005289903444141049	33/104	96/480
CD4Control.rnk	42.5774139353784	8.998289363745083E-4	0.005289903444141049	34/104	100/480
T.8Mem.LN.rnk	37.14444282665514	9.384188318733134E-4	0.005354507452453612	29/104	81/480
Tgd.vg2..Sp.rnk	48.46930005440545	0.0012985783682100504	0.007197834383792851	31/104	90/480
T.4Nve.MLN.rnk	-0.22690222606183907	0.0016222741694958366	0.008742255246727565	26/104	72/480
B.Fo.Sp.rnk	63.25656730158963	0.0017082320790659533	0.008956676306453918	34/104	103/480
MF.11cloSer.Salm3.SI.rnk	140.67265039943686	0.0018168368204052447	0.009050875943809019	43/104	140/480
MF.Sbcaps.SLN.rnk	44.785477664765715	0.001819505988703875	0.009050875943809019	28/104	80/480
MF.103.11b..Salm3.SI.rnk	130.8454291485918	0.0018742573730589072	0.0090901482593357	42/104	136/480
B.Fo.PC.rnk	43.63653920464727	0.002435328314706263	0.011248897453643214	30/104	89/480
MF.II.480lo.PC.rnk	36.75002916200519	0.002435328314706263	0.011248897453643214	30/104	89/480
MF.Medl.SLN.rnk	95.755669261671	0.0025225504614655105	0.01138080905870486	32/104	97/480
B.FrF.BM.rnk	54.92179846103449	0.0028502117193358527	0.012566842580708077	28/104	82/480
T.8Eff.Sp.OT1.24hr.LisOva.rnk	68.15221119817197	0.0029613570278825643	0.012766739186871498	38/104	122/480
B.T3.Sp.rnk	69.6585402011658	0.0030832213608177894	0.013003150956492416	32/104	98/480
T.4.8int.Th.rnk	1.493504259563171	0.003495332161241792	0.014427541261295907	23/104	64/480
T.8Mem.Sp.OT1.d100.LisOva.rnk	61.0972442310789	0.003752661434383985	0.01456032636540986	33/104	103/480
T.4int8..Th.rnk	23.556467363504535	0.0036188877019382192	0.01456032636540986	29/104	87/480
B1a.Sp.rnk	71.34724998440169	0.0037487360096543224	0.01456032636540986	32/104	99/480
Mo.6C.IIint.Bl.rnk	29.2595359169635	0.004523933808202547	0.01585597295533994	33/104	104/480
MF.103.11b..SI.rnk	112.1661961085272	0.004576981884015652	0.01585597295533994	41/104	137/480
NKT.4..Lv.rnk	59.55423828811244	0.004490744060162363	0.01585597295533994	30/104	92/480
B.Fo.LN.rnk	56.98637369683118	0.004349047725107507	0.01585597295533994	28/104	84/480
T.4Mem44h62l.LN.rnk	55.83703525044049	0.004490744060162363	0.01585597295533994	30/104	92/480
GN.Bl.rnk	-3.321202475563661	0.004524052931996071	0.01585597295533994	31/104	96/480
MF.103.11b..Lu.rnk	36.33727252126028	0.005445134218951613	0.01654340286546657	30/104	93/480
NK.49CI..Sp.rnk	14.357469255777639	0.005072118265404661	0.01654340286546657	26/104	77/480
B.T2.Sp.rnk	68.09588568904304	0.00542762617291608	0.01654340286546657	33/104	105/480
T.8Eff.Sp.OT1.d8.LisOva.rnk	48.435121660795105	0.005445134218951613	0.01654340286546657	30/104	93/480
T.8Mem.Sp.OT1.d45.VSVOva.rnk	58.70856024038598	0.00545761744015392	0.01654340286546657	32/104	101/480
Tgd.vg2..act.Sp.rnk	44.93604425651353	0.0052138829256531734	0.01654340286546657	27/104	81/480
MF.Thio5.II.480lo.PC.rnk	44.983675156093156	0.005322040677400381	0.01654340286546657	28/104	85/480
T.4FP3.25..LN.rnk	54.764797413973426	0.00545761744015392	0.01654340286546657	32/104	101/480
MF.Thio5.II.480hi.PC.rnk	-11.095582263022894	0.0060573034972667885	0.01807872120722703	25/104	74/480
T.4FP3.25..AA.rnk	30.996475508375553	0.006566796974611994	0.019014307657831745	30/104	94/480
NKT.4..Sp.rnk	48.284681063647554	0.006473620943721695	0.019014307657831745	28/104	86/480
T.4FP3.25..Sp.rnk	27.308813244211215	0.007442666999806548	0.02037660663715132	25/104	75/480
T.8Eff.Sp.OT1.12hr.LisOva.rnk	63.79709416941818	0.0074574178929780605	0.02037660663715132	35/104	115/480
T.4FP3..Sp.rnk	2.042130645536343	0.007442666999806548	0.02037660663715132	25/104	75/480
NK.Sp.rnk	2.124890568667532	0.007218298241757181	0.02037660663715132	24/104	71/480
CD19Control.rnk	72.79543424073873	0.007592079110481781	0.020456435381020353	34/104	111/480
MF.169.11chi.SLN.rnk	54.59618633072153	0.007877921936668902	0.020652930482618473	30/104	95/480
DC.pDC.8..SLN.rnk	44.79340987979658	0.007828409600839283	0.020652930482618473	28/104	87/480
NK.MCMV7.Sp.rnk	32.04854722448563	0.009402407847883825	0.024027820891875704	30/104	96/480
T.8Eff.Sp.OT1.d15.LisOva.rnk	36.439638122543606	0.009412960761765739	0.024027820891875704	28/104	88/480
B1a.PC.rnk	51.649482700222556	0.011058729779208342	0.027239816542536016	31/104	101/480
T.4SP69..Th.rnk	7.745724046032815	0.01101066757778473	0.027239816542536016	25/104	77/480
NK.b2m..Sp.rnk	3.2096918523539077	0.011149507612286386	0.027239816542536016	26/104	81/480
B.T1.Sp.rnk	49.18294367483267	0.011232914038159183	0.027239816542536016	29/104	93/480
DC.4..MLN.rnk	45.751579253400806	0.012600031730496756	0.030177853774276182	33/104	110/480
DC.8..Sp.rnk	9.229821258724524	0.012833402388219688	0.030197965829143962	32/104	106/480
T.8Mem.Sp.OT1.d45.LisOva.rnk	54.660071855571246	0.013195229963420102	0.030197965829143962	30/104	98/480
T.8Mem.Sp.OT1.d106.VSVOva.rnk	43.89288823619488	0.013386727120135984	0.030197965829143962	28/104	90/480
T.4SP24..Th.rnk	19.562620826586915	0.013386727120135984	0.030197965829143962	28/104	90/480
T.8Eff.Sp.OT1.d10.LisOva.rnk	50.63196617345681	0.013195229963420102	0.030197965829143962	30/104	98/480
T.8Eff.Sp.OT1.d8.VSVOva.rnk	56.66634000234197	0.015703616280905507	0.034222650530701115	29/104	95/480
T.4SP24int.Th.rnk	-3.517705423422005	0.015527538247446236	0.034222650530701115	23/104	71/480
Tgd.vg5..act.IEL.rnk	24.681674464197503	0.01587648735960361	0.034222650530701115	25/104	79/480
Tgd.vg5..IEL.rnk	1.0106470496177582	0.015527538247446236	0.034222650530701115	23/104	71/480
T.DP69..Th.rnk	-12.984195401549051	0.017503530706505756	0.03731521930837491	20/104	60/480
T.8SP24int.Th.rnk	35.960985274141855	0.01816766096040586	0.03789813146579287	30/104	100/480
DC.pDC.8..Sp.rnk	50.275743127852266	0.01816766096040586	0.03789813146579287	30/104	100/480
T.8Eff.Sp.OT1.d15.VSVOva.rnk	32.735514837474575	0.018819474303479303	0.03884019164760622	24/104	76/480
DC.pDC.8..MLN.rnk	45.169696980627585	0.02234722995284715	0.04563539590370892	25/104	81/480
DC.103.11b..Lv.rnk	34.15089268727691	0.023488048377644708	0.047465431096490346	32/104	110/480
B1b.PC.rnk	55.24613792769897	0.028372794347423128	0.056745588694846257	30/104	103/480
NK.H..MCMV1.Sp.rnk	13.863103876999368	0.030004698569725964	0.05939705635231466	27/104	91/480
NK.DAP10..Sp.rnk	9.43726884779028	0.03098744780821811	0.05955807429947713	24/104	79/480
preT.DN3A.Th.rnk	-49.321047512017195	0.031000328049061665	0.05955807429947713	21/104	67/480
Mo.6C.II..LN.rnk	103.56672860053799	0.03100703868168655	0.05955807429947713	32/104	112/480
T.8Eff.Sp.OT1.d6.VSVOva.rnk	47.448738104337835	0.03338678123564561	0.0635003486246593	29/104	100/480
NK.DAP12..Sp.rnk	2.1442533198481324	0.036171578521440685	0.06812899255494653	24/104	80/480
GN.UrAc.PC.rnk	-9.238372282308633	0.03918149900998758	0.07308856546093837	28/104	97/480
NK.49H..Sp.rnk	15.572417281429066	0.04769914131848538	0.08812984205510632	25/104	86/480
DC.4..Sp.rnk	70.37333301081458	0.052470895003924704	0.09513414608188217	35/104	129/480
GN.Arth.SynF.rnk	-4.43558550847767	0.052350263542127684	0.09513414608188217	27/104	95/480
T.DPsm.Th.rnk	-51.06586243385049	0.05903697106098464	0.10604789246139834	17/104	55/480
DC.8.4.11b..Sp.rnk	44.551500964976874	0.061855684340025925	0.11009176845839477	30/104	109/480
preT.ETP.2A.Th.rnk	-49.26389332486242	0.0690374834754765	0.12175701631129492	18/104	60/480
DC.8..SLN.rnk	-10.193697576035266	0.07400663776180191	0.12934493446657272	23/104	81/480
B.MZ.Sp.rnk	60.69037355547414	0.07588642836658867	0.13144613484926965	27/104	98/480
DC.8..MLN.rnk	-9.129679293500006	0.08201750814737986	0.1395490194833206	24/104	86/480
Mo.6C.II..BM.rnk	5.699954777571266	0.08272235691021582	0.1395490194833206	28/104	103/480
NKT.44.NK1.1..Th.rnk	32.86339403428239	0.08272235691021582	0.1395490194833206	28/104	103/480
MF.II.480hi.PC.rnk	-25.77448032602303	0.08757278529925668	0.14645793403496377	21/104	74/480
NK.MCMV1.Sp.rnk	26.47778282396355	0.09243662072584043	0.1519720713628224	24/104	87/480
GN.Thio.PC.rnk	-15.384854518686357	0.09240652586773256	0.1519720713628224	28/104	104/480
DC.103.11b.24..Lu.rnk	52.56311146788506	0.10684096621978995	0.17417770963562396	30/104	114/480
MF.Microglia.CNS.rnk	-72.17843694754521	0.10834141989632969	0.17515196216573298	16/104	55/480
Tgd.vg2.24alo.Th.rnk	-11.598591750158947	0.11958210114369215	0.19172667456096096	18/104	64/480
DC.103.11b..PolyIC.Lu.rnk	67.4198796009502	0.12116663189182118	0.19267480809027301	37/104	146/480
NK.H..MCMV7.Sp.rnk	1.830645575923628	0.12240524265454253	0.19306192743887196	22/104	81/480
B.FrE.BM.rnk	12.677630695074505	0.12564454021149563	0.19657290968572705	21/104	77/480
MLP.BM.rnk	-56.199127718449795	0.14716710965795085	0.2284033541891397	23/104	87/480
MF.Lu.rnk	-29.87844237900545	0.1515523143137992	0.23334245219743688	22/104	83/480
Tgd.vg3.24alo.e17.Th.rnk	32.42897311013815	0.16059979638771057	0.24532567322217205	34/104	136/480
SC.STSL.BM.rnk	-95.12990017379093	0.16926735511458982	0.2565458350955502	13/104	46/480
GN.BM.rnk	-35.42783153874195	0.18780076849131822	0.2812993990490381	27/104	107/480
Tgd.vg1.vd6.24ahi.Th.rnk	41.41269832428556	0.18849959730090185	0.2812993990490381	34/104	138/480
DC.8.4.11b..SLN.rnk	-1.5696685151322325	0.1909579181070254	0.28279264208215976	29/104	116/480
preT.ETP.Th.rnk	-38.20149845150753	0.23536771605547047	0.34591921905122175	20/104	79/480
DC.103.11b..SI.rnk	33.50650337941167	0.3063129610527008	0.44680236424228537	30/104	127/480
DC.8.4.11b..MLN.rnk	-10.503193383798731	0.31565958247876896	0.4569996940364267	25/104	105/480
preT.DN2.Th.rnk	-52.28350518734962	0.326356221859407	0.46898597807944414	26/104	110/480
proB.CLP.BM.rnk	-17.63311039379317	0.33653014962103484	0.48005036048882904	23/104	97/480
Tgd.vg2.24ahi.Th.rnk	-11.225644830961375	0.35885215684298594	0.5081556089601407	21/104	89/480
proB.FrA.BM.rnk	-22.03925116333658	0.40779802004253396	0.5732812745525477	19/104	82/480
preT.DN2A.Th.rnk	-36.62959499777103	0.415049266167054	0.5792773930676869	24/104	105/480
GN.Arth.BM.rnk	-65.67758772237345	0.4193430378233061	0.5810896381265813	20/104	87/480
T.DP.Th.rnk	-64.38479794150291	0.4244480362974646	0.5839923336291357	14/104	60/480
Tgd.Th.rnk	18.59478523079423	0.474464637514776	0.6482122512525813	23/104	103/480
MF.BM.rnk	-20.958772005067082	0.4884367486702973	0.6626344702240398	22/104	99/480
DC.103.11b..Lu.rnk	7.377648911785111	0.4930210656414424	0.6642089356558321	25/104	113/480
Tgd.vg2.24ahi.e17.Th.rnk	1.3559640832657005	0.49718296699814896	0.6651965213630406	28/104	127/480
T.8Eff.Sp.OT1.d6.LisOva.rnk	66.90095064176738	0.5139418391505383	0.6829090191452357	30/104	137/480
B.GC.Sp.rnk	28.688596832873337	0.5270673937705882	0.6908856377803656	29/104	133/480
Tgd.vg5.24ahi.Th.rnk	20.335272587040638	0.5240785477819364	0.6908856377803656	26/104	119/480
DC.8..Th.rnk	41.310430899088495	0.5582140299196273	0.7268021597611255	33/104	153/480
SC.LTSL.BM.rnk	-114.24855733648695	0.589855315895434	0.7582093258507918	10/104	47/480
T.8Eff.Sp.OT1.d5.VSVOva.rnk	54.10476846182351	0.5901526196055132	0.7582093258507918	29/104	136/480
SC.LT34F.BM.rnk	-78.115847320915	0.6197396686367884	0.7870554182687052	14/104	67/480
DC.103.11b..LuLN.rnk	-20.734181763924976	0.6288329372765428	0.7870554182687052	19/104	91/480
preB.FrD.FL.rnk	-40.03374498807715	0.6262520241052154	0.7870554182687052	22/104	105/480
DC.103.11b..Salm3.SI.rnk	17.06294317576126	0.6241350010859433	0.7870554182687052	31/104	147/480
T.8Eff.Sp.OT1.48hr.LisOva.rnk	30.434410113922702	0.6503966117982596	0.8088265556978356	29/104	139/480
Ep.MEChi.Th.rnk	-101.36968082441817	0.6800469043751477	0.8403127353425393	16/104	79/480
preT.DN2.3.Th.rnk	-45.70193523323948	0.6993638737041845	0.8427117484385827	20/104	99/480
B.FrE.FL.rnk	13.541901912983773	0.6891201817443594	0.8427117484385827	22/104	108/480
SC.MPP34F.BM.rnk	-75.91022289195787	0.6981463452043563	0.8427117484385827	15/104	75/480
proB.FrBC.BM.rnk	-53.91981052984093	0.6945901058212076	0.8427117484385827	19/104	94/480
preB.FrD.BM.rnk	-39.81496392848666	0.7108170024478129	0.8512252992276278	18/104	90/480
T.DN4.Th.rnk	-12.507785854597186	0.7866819725725183	0.930587211457735	24/104	123/480
SC.STSL.FL.rnk	-111.96906430249568	0.7823351879219065	0.930587211457735	16/104	84/480
preT.DN2B.Th.rnk	-45.731732833064484	0.7964383941779856	0.9364184755789648	22/104	114/480
SC.CDP.BM.rnk	-44.03279089914929	0.8304458605637144	0.9608500685467217	24/104	126/480
DC.LC.Sk.rnk	-67.11524734882592	0.8320763480198414	0.9608500685467217	16/104	87/480
SC.LTSL.FL.rnk	-136.6155309703486	0.8316198487285598	0.9608500685467217	13/104	72/480
preB.FrC.BM.rnk	-77.04875816002911	0.9968796089258645	0.9999660006872981	14/104	108/480
preT.DN3B.Th.rnk	-67.80715948643962	0.8751596139425233	0.9999660006872981	21/104	115/480
BEC.SLN.rnk	-215.76346166508375	0.9999660006872981	0.9999660006872981	5/104	75/480
LEC.MLN.rnk	-206.49998151604703	0.9945853196664526	0.9999660006872981	9/104	76/480
Fi.MTS15..Th.rnk	-221.43344918181012	0.9981448770093081	0.9999660006872981	8/104	76/480
DC.IIhilang.103.11b..SLN.rnk	-95.59293418773694	0.932488955456553	0.9999660006872981	11/104	70/480
T.ISP.Th.rnk	-72.96542206967224	0.95920143557429	0.9999660006872981	20/104	121/480
T.DPbl.Th.rnk	-66.01167065898467	0.9832624061320062	0.9999660006872981	18/104	118/480
SC.CMP.BM.rnk	-92.06425948837654	0.9431411740237672	0.9999660006872981	13/104	82/480
DC.IIhilang.103.11blo.SLN.rnk	-95.0085394154897	0.9730656366488271	0.9999660006872981	11/104	77/480
BEC.MLN.rnk	-222.38216256624307	0.9999660006872981	0.9999660006872981	5/104	75/480
FRC.MLN.rnk	-195.584133044969	0.998102578126285	0.9999660006872981	9/104	82/480
SC.MEP.BM.rnk	-183.51927906052163	0.999956746116876	0.9999660006872981	7/104	88/480
preT.DN3.4.Th.rnk	-77.58374596503602	0.9140901529110127	0.9999660006872981	19/104	109/480
St.31.38.44..SLN.rnk	-187.8404077124299	0.9961722249250717	0.9999660006872981	8/104	72/480
proB.FrA.FL.rnk	-29.20222278829376	0.922351269069068	0.9999660006872981	21/104	120/480
SC.GMP.BM.rnk	-103.3524742852354	0.9847269194337656	0.9999660006872981	13/104	92/480
MLP.FL.rnk	-87.74505448757002	0.9596136249645603	0.9999660006872981	19/104	116/480
LEC.SLN.rnk	-201.44755007784968	0.9977701867626917	0.9999660006872981	8/104	75/480
proB.CLP.FL.rnk	-58.65254291173563	0.9052234154937182	0.9999660006872981	20/104	113/480
Tgd.vg3.24ahi.e17.Th.rnk	-25.936439347667697	0.9579653081337759	0.9999660006872981	15/104	95/480
Fi.Sk.rnk	-234.57877359713365	0.9954347189740321	0.9999660006872981	8/104	71/480
proB.FrBC.FL.rnk	-100.77008735942796	0.9987832279340285	0.9999660006872981	13/104	108/480
FRC.SLN.rnk	-189.4547725512694	0.9996737767496395	0.9999660006872981	8/104	85/480
SC.MDP.BM.rnk	-78.31262168704971	0.9783403231015639	0.9999660006872981	18/104	116/480
SC.ST34F.BM.rnk	-108.82733544521918	0.9096589503876671	0.9999660006872981	13/104	78/480
Sample ID	Score	p-value	adjusted p-value

## Sheet: c4
DC.4..Sp.rnk	186.8571748886335	2.7653012235304375E-12	2.6823421868245245E-10	59/109	129/480
MF.103.11b..Salm3.SI.rnk	217.0453306795014	1.252234567077762E-11	8.097783533769527E-10	60/109	136/480
MF.11cloSer.SI.rnk	197.6286387401133	2.521364666819363E-11	1.2228618634073911E-9	59/109	134/480
MF.103.11b..SI.rnk	206.98546100189307	8.801369118745986E-11	2.5323333791146825E-9	59/109	137/480
DC.8.4.11b..SLN.rnk	129.41839467355015	1.0442611872637865E-10	2.5323333791146825E-9	53/109	116/480
DC.8.4.11b..MLN.rnk	117.78842669003774	7.228662439847197E-11	2.5323333791146825E-9	50/109	105/480
DC.8.4.11b..Sp.rnk	153.5284913457112	9.74953286443389E-11	2.5323333791146825E-9	51/109	109/480
DC.103.11b..LuLN.rnk	101.01305996735924	2.2840885810264917E-10	4.92347983021266E-9	45/109	91/480
MF.11cloSer.Salm3.SI.rnk	231.39116151444745	2.912978761801479E-10	5.6511787978948695E-9	59/109	140/480
DC.8..Sp.rnk	125.53334663886362	5.417576760231974E-10	9.55463537713639E-9	49/109	106/480
DC.103.11b.F4.80lo.Kd.rnk	161.68013614232225	7.238257128200144E-10	1.1701849023923566E-8	52/109	117/480
Mo.6C.IIint.Bl.rnk	126.20597775903349	1.001857747500057E-9	1.4950800231923926E-8	48/109	104/480
DC.103.11b..SI.rnk	157.6268230415302	2.3077780016499448E-9	3.1979209451434946E-8	54/109	127/480
Mo.6C.II..LN.rnk	187.5847836201172	6.861924310202065E-9	8.87475544119467E-8	49/109	112/480
DC.103.11b..PolyIC.Lu.rnk	194.92093766434152	1.0445124111438416E-8	1.266471298511908E-7	58/109	146/480
NK.MCMV1.Sp.rnk	93.7695209197807	1.5915933478352202E-8	1.8162888792943102E-7	41/109	87/480
MF.169.11chi.SLN.rnk	135.0155605790853	2.9071138256010203E-8	3.133222678703322E-7	43/109	95/480
Mo.6C.II..Bl.rnk	112.20819142383294	3.7538572656005834E-8	3.832885839613227E-7	44/109	99/480
DC.IIhilang.103.11b..SLN.rnk	10.465364174451532	4.102058897551548E-8	3.978997130625002E-7	35/109	70/480
DC.4..MLN.rnk	148.15125732958435	4.79987726273133E-8	4.4341723284279905E-7	47/109	110/480
GN.Thio.PC.rnk	77.4627188453332	6.957628842709173E-8	6.135363615843544E-7	45/109	104/480
DC.103.11b..Salm3.SI.rnk	154.7647786002134	1.773374441086033E-7	1.4958027894377843E-6	56/109	147/480
GN.BM.rnk	27.585732657507855	2.12685552161121E-7	1.7114035535378878E-6	45/109	107/480
MF.Sbcaps.SLN.rnk	94.29622739202505	2.2054169504354225E-7	1.7114035535378878E-6	37/109	80/480
GN.UrAc.PC.rnk	51.602686914528505	2.484130672033687E-7	1.853543655286674E-6	42/109	97/480
NK.MCMV7.Sp.rnk	70.67888912233998	6.158193170677924E-7	4.190446056089301E-6	41/109	96/480
B.Fo.Sp.rnk	48.54337269791512	6.264068846731429E-7	4.190446056089301E-6	43/109	103/480
DC.4..SLN.rnk	127.35401738114678	6.158193170677924E-7	4.190446056089301E-6	41/109	96/480
MF.103.11b..Lu.rnk	118.87186148977125	7.219380497587727E-7	4.517934892038772E-6	40/109	93/480
DC.103.11b.24..Lu.rnk	160.9287869285241	6.999831945094E-7	4.517934892038772E-6	46/109	114/480
MF.Medl.SLN.rnk	126.15379323989107	8.848131785756733E-7	5.364179895115019E-6	41/109	97/480
NK.b2m..Sp.rnk	41.39073187638784	1.2642247821637779E-6	7.432109325447664E-6	36/109	81/480
MF.Thio5.II.480lo.PC.rnk	89.95355446777859	1.6256710229735927E-6	9.275887601672852E-6	37/109	85/480
MF.II.480lo.PC.rnk	88.74716268983084	2.0346828808958863E-6	1.1277956539822912E-5	38/109	89/480
T.8Mem.Sp.OT1.d100.LisOva.rnk	76.53881230685289	2.0972683394014375E-6	1.1301946051218858E-5	42/109	103/480
GN.Arth.BM.rnk	-14.523409902615866	3.3777834294967543E-6	1.7710540143847847E-5	37/109	87/480
T.8Mem.Sp.OT1.d45.VSVOva.rnk	68.9826697774826	3.491367497965513E-6	1.7824349858034457E-5	41/109	101/480
NK.H..MCMV1.Sp.rnk	65.60570035300711	4.1199931401832925E-6	2.0494324851168173E-5	38/109	91/480
DC.103.11b..Lv.rnk	130.41564991496963	6.22716252896891E-6	3.0201738265499214E-5	43/109	110/480
MF.RP.Sp.rnk	69.21928064838045	6.840226473973274E-6	3.236594965733695E-5	39/109	96/480
DC.pDC.8..Sp.rnk	37.17837820684768	7.937157913855105E-6	3.666211036399739E-5	40/109	100/480
T.8Mem.Sp.OT1.d106.VSVOva.rnk	59.91479895091784	9.47484437860556E-6	4.274697231277857E-5	37/109	90/480
NK.DAP12..Sp.rnk	38.09433132992585	1.0459677284439294E-5	4.611766802684598E-5	34/109	80/480
NK.49CI..Sp.rnk	50.168451585431484	1.1931591264580904E-5	5.032018924627599E-5	33/109	77/480
DC.IIhilang.103.11blo.SLN.rnk	4.942735992913683	1.1931591264580904E-5	5.032018924627599E-5	33/109	77/480
T.8Mem.Sp.OT1.d45.LisOva.rnk	69.90968853694432	1.2931919067615223E-5	5.1199842839129654E-5	39/109	98/480
T.8Eff.Sp.OT1.d10.LisOva.rnk	62.911307746973456	1.2931919067615223E-5	5.1199842839129654E-5	39/109	98/480
B.MZ.Sp.rnk	43.6967184184397	1.2931919067615223E-5	5.1199842839129654E-5	39/109	98/480
T.8Eff.Sp.OT1.d8.VSVOva.rnk	53.28714771369542	1.5333729108518708E-5	5.832830288338489E-5	38/109	95/480
NK.Sp.rnk	32.02346284471922	1.5192592631518064E-5	5.832830288338489E-5	31/109	71/480
GN.Bl.rnk	50.432373752698545	2.089843773115192E-5	7.796724845852831E-5	38/109	96/480
CD19Control.rnk	51.09296031869284	2.4393562785633774E-5	8.715901217810687E-5	42/109	111/480
NK.DAP10..Sp.rnk	48.021133187096204	2.3867689858919223E-5	8.715901217810687E-5	33/109	79/480
T.8Eff.Sp.OT1.d8.LisOva.rnk	55.452505767899744	2.4710029225751948E-5	8.715901217810687E-5	37/109	93/480
T.4FP3.25..AA.rnk	43.66893413908781	3.350038752129644E-5	1.1605491391306266E-4	37/109	94/480
B.Fo.PC.rnk	18.906256598242702	6.26647365885656E-5	2.0960273962382286E-4	35/109	89/480
MF.Thio5.II.480int.PC.rnk	46.08330164015575	6.26647365885656E-5	2.0960273962382286E-4	35/109	89/480
NK.49H..Sp.rnk	48.752187694149974	7.338890274321613E-5	2.4131266325735473E-4	34/109	86/480
MF.Lu.rnk	10.93323320290651	8.556384522666991E-5	2.7665643289956604E-4	33/109	83/480
T.4FP3.25..LN.rnk	52.762013669624196	8.854666048192515E-5	2.816074120244833E-4	38/109	101/480
GN.Arth.SynF.rnk	58.87831999331104	1.2509901713967172E-4	3.9143886008219863E-4	36/109	95/480
T.8Eff.Sp.OT1.d15.LisOva.rnk	43.70843978504391	1.3152650746496325E-4	4.050181340984583E-4	34/109	88/480
NKT.4..Lv.rnk	34.659629202590224	1.478551476358846E-4	4.481859162712752E-4	35/109	92/480
B1b.PC.rnk	35.3206786951459	1.5073287556839258E-4	4.498796593887409E-4	38/109	103/480
B.Fo.MLN.rnk	39.04000915590549	1.6400236412194712E-4	4.8206755514632944E-4	36/109	96/480
DC.8..MLN.rnk	82.03454133271282	2.0422386210186208E-4	5.913347648919589E-4	33/109	86/480
B1a.PC.rnk	27.82810223836508	2.3246578573135994E-4	6.632112122335858E-4	37/109	101/480
B.T3.Sp.rnk	36.45646180951879	2.763796349259028E-4	7.770673793568862E-4	36/109	98/480
NK.H..MCMV7.Sp.rnk	40.558474645197414	3.669584047516681E-4	0.0010026750777721635	31/109	81/480
DC.8..SLN.rnk	72.6614833704662	3.669584047516681E-4	0.0010026750777721635	31/109	81/480
Tgd.vg5..IEL.rnk	-1.279837471095653	4.281877746327399E-4	0.001153728170538216	28/109	71/480
CD4Control.rnk	16.748596858250174	4.5419063907576934E-4	0.0012070271778177979	36/109	100/480
T.4Mem44h62l.Sp.rnk	42.23811384320885	5.385763544587651E-4	0.001411943415743249	35/109	97/480
T.4Mem.Sp.rnk	47.387852853010216	6.127829316303091E-4	0.0015642090623194734	37/109	105/480
B.T2.Sp.rnk	30.463050382940636	6.127829316303091E-4	0.0015642090623194734	37/109	105/480
DC.103.11b..Lu.rnk	94.71931066529486	6.753488091203651E-4	0.0017015281684331276	39/109	113/480
DC.pDC.8..SLN.rnk	23.10496209891821	6.889983364528551E-4	0.0017136625291263319	32/109	87/480
T.8Mem.Sp.rnk	36.76409894378922	7.287192026276862E-4	0.0017895129786046978	36/109	102/480
DC.8..Th.rnk	141.85644703216593	7.809042335829485E-4	0.00189369276643865	49/109	153/480
B.Fo.LN.rnk	25.773424201190828	8.068443233512963E-4	0.0019324419596315	31/109	84/480
DC.pDC.8..MLN.rnk	23.078191795307347	9.420350053527165E-4	0.0022287169638832557	30/109	81/480
T.4Mem44h62l.LN.rnk	33.75119873034053	9.539407568172802E-4	0.0022296928532837632	33/109	92/480
MF.Thio5.II.480hi.PC.rnk	-1.579225925464827	9.819981193121764E-4	0.0022412662958419087	28/109	74/480
MF.II.480hi.PC.rnk	0.3959382274832583	9.819981193121764E-4	0.0022412662958419087	28/109	74/480
B.T1.Sp.rnk	14.63918507896035	0.0012047629057284684	0.002717720973387475	33/109	93/480
B1a.Sp.rnk	35.09678432593189	0.001985292483738699	0.004426974044198937	34/109	99/480
CD4TESTCJ.rnk	21.658424375739564	0.0023391013186484957	0.00515665517974782	33/109	96/480
T.8Eff.Sp.OT1.d6.VSVOva.rnk	39.77763500186375	0.002449186303081683	0.005338675761773556	34/109	100/480
B.FrF.BM.rnk	20.442912568785637	0.002849690046992081	0.006142665212405153	29/109	82/480
T.8Nve.Sp.OT1.rnk	25.80762895421175	0.0038796075969735723	0.008180911671879055	36/109	110/480
T.8Eff.Sp.OT1.d15.VSVOva.rnk	28.822494006635143	0.003857184791764298	0.008180911671879055	27/109	76/480
Tgd.Sp.rnk	33.77734408121595	0.007714109121269913	0.01609179752178885	28/109	83/480
B.FrE.BM.rnk	-18.98821545609874	0.010394378712550407	0.021452228406752965	26/109	77/480
Tgd.vg2..act.Sp.rnk	34.85697689537354	0.010879450736219362	0.022216983608700593	27/109	81/480
T.4Nve.Sp.rnk	6.605357285809126	0.01201518347011224	0.024280683262518487	30/109	93/480
NKT.4..Sp.rnk	23.504802471430967	0.013571588705476768	0.027143177410953536	28/109	86/480
Tgd.vg2.24alo.Th.rnk	-2.8644764126380413	0.015154602014398595	0.029782198796902026	22/109	64/480
Tgd.vg5..act.IEL.rnk	-0.5703688906121448	0.015198132375738664	0.029782198796902026	26/109	79/480
T.8Nve.PP.rnk	-25.11490926441269	0.01685920679371322	0.03270686117980365	24/109	72/480
T.4Nve.PP.rnk	-15.90486424296986	0.01757384024233159	0.03375569313873592	25/109	76/480
T.8Mem.LN.rnk	5.176470943694543	0.021661248350019792	0.041198844901018036	26/109	81/480
T.8Eff.Sp.OT1.d6.LisOva.rnk	74.55570378492283	0.022766361520205187	0.04288033140698841	40/109	137/480
T.8Nve.LN.rnk	1.440266939370522	0.027331931222664863	0.050984564011509456	31/109	102/480
T.4Nve.LN.rnk	-20.515206578568037	0.03013972333029079	0.05568672691501346	26/109	83/480
T.8Eff.Sp.OT1.12hr.LisOva.rnk	40.3498215971368	0.03149866310649078	0.05764849662886048	34/109	115/480
T.8Nve.MLN.rnk	-4.966123438896944	0.03602543720531448	0.06531714783019635	28/109	92/480
Tgd.vg1.vd6.24alo.Th.rnk	13.2943263954419	0.05382655306860524	0.09668843791953163	24/109	79/480
DC.LC.Sk.rnk	3.684757409742714	0.05459122971139303	0.097162372146883	26/109	87/480
T.4Mem.LN.rnk	13.862085586920305	0.07125106721820586	0.12566097309392668	25/109	85/480
Tgd.vg2..Sp.rnk	12.291504884289093	0.08079956443117058	0.1412172567535774	26/109	90/480
Mo.6C.II..BM.rnk	21.85428039761729	0.08909716088192561	0.15432901081333544	29/109	103/480
CD4TESTJS.rnk	-14.951526129132466	0.09196295582923329	0.15788330469797573	24/109	83/480
Tgd.vg2..Sp.TCRbko.rnk	12.247593943388658	0.11573250201371146	0.1969482929005265	25/109	89/480
T.4.LN.BDC.rnk	-28.623006793745436	0.11734516627390343	0.19795619354032407	23/109	81/480
T.4Nve.MLN.rnk	-37.041500180948844	0.16775986678943514	0.28056391514784845	20/109	72/480
CD4TESTNA.rnk	-3.980092477434507	0.208707521911826	0.346062044879438	19/109	70/480
SC.LT34F.BM.rnk	-49.19407632937809	0.23321869504550594	0.38342734609176404	18/109	67/480
T.4.Pa.BDC.rnk	-6.172723181779798	0.24074948079907593	0.38921166062517276	22/109	84/480
T.8Eff.Sp.OT1.24hr.LisOva.rnk	37.2492231811327	0.24035747381319253	0.38921166062517276	31/109	122/480
T.8Nve.Sp.rnk	-27.107751242346062	0.2710731444453357	0.43461314068095147	20/109	77/480
CD4TESTDB.rnk	-7.148171149247329	0.2802904005969689	0.44208404647001603	18/109	69/480
T.4SP24..Th.rnk	-24.782584142570837	0.27891717638386615	0.44208404647001603	23/109	90/480
T.4.PLN.BDC.rnk	-17.4649168069607	0.2891405017200611	0.452364978497515	21/109	82/480
Ep.MEChi.Th.rnk	-150.43376538989946	0.3183395911710223	0.4940630454974266	20/109	79/480
T.4FP3.25..Sp.rnk	-2.678663357273434	0.32436328582353063	0.4994164876965472	19/109	75/480
SC.STSL.BM.rnk	-64.60360841898869	0.33986273491332586	0.5191603982140568	12/109	46/480
MF.Microglia.CNS.rnk	-125.31415012203762	0.35702545189086643	0.5327918282063699	14/109	55/480
T.8SP24..Th.rnk	-16.475044630097955	0.35637054698911574	0.5327918282063699	25/109	102/480
T.DPsm.Th.rnk	-115.11373418125075	0.35702545189086643	0.5327918282063699	14/109	55/480
NKT.44.NK1.1..Th.rnk	-5.9009056683483045	0.37938033106462643	0.5618304139430346	25/109	103/480
B.FrE.FL.rnk	-40.13449762274456	0.39494211998936757	0.5804452369540706	26/109	108/480
T.8Eff.Sp.OT1.d5.VSVOva.rnk	46.975193462922384	0.43708374962056845	0.6327928912417186	32/109	136/480
T.4FP3..Sp.rnk	-33.56284641344213	0.43682437198537655	0.6327928912417186	18/109	75/480
T.4.8int.Th.rnk	-61.92231722335623	0.49563023974086623	0.7122390111831708	15/109	64/480
proB.CLP.BM.rnk	-19.345097195723532	0.5510556388317229	0.7860646612746636	22/109	97/480
T.4SP69..Th.rnk	-60.84061065237237	0.608420023746587	0.8615582818017363	17/109	77/480
preT.DN3A.Th.rnk	-80.42182002648146	0.6997150083654254	0.969605083020661	14/109	67/480
SC.CDP.BM.rnk	-5.498936315797449	0.6967059095033864	0.969605083020661	27/109	126/480
FRC.SLN.rnk	-217.60981307076207	0.6919480931425872	0.969605083020661	18/109	85/480
T.8SP24int.Th.rnk	-36.998435123427896	0.719956533800683	0.9905784933144149	21/109	100/480
preB.FrC.BM.rnk	-132.92030973196466	0.9999999848811969	0.9999999996759822	6/109	108/480
preT.DN3B.Th.rnk	-125.75085083708049	0.9999900424951117	0.9999999996759822	11/109	115/480
Tgd.Th.rnk	-37.01914519371656	0.9926627386978202	0.9999999996759822	15/109	103/480
BEC.SLN.rnk	-175.0384909660383	0.7737077844698802	0.9999999996759822	15/109	75/480
LEC.MLN.rnk	-247.75181605715966	0.7930145342117516	0.9999999996759822	15/109	76/480
Fi.MTS15..Th.rnk	-267.83621374148885	0.961107863458675	0.9999999996759822	12/109	76/480
T.8Eff.Sp.OT1.48hr.LisOva.rnk	1.334932345350689	0.9570461762812842	0.9999999996759822	25/109	139/480
preT.DN2B.Th.rnk	-48.61517098659288	0.9933983837818914	0.9999999996759822	17/109	114/480
Tgd.vg3.24alo.e17.Th.rnk	-12.460131786421856	0.9897779739303314	0.9999999996759822	22/109	136/480
T.ISP.Th.rnk	-149.6207049990079	0.9999999813335213	0.9999999996759822	8/109	121/480
T.DPbl.Th.rnk	-151.16807403457676	0.9999950349284618	0.9999999996759822	11/109	118/480
SC.CMP.BM.rnk	-86.27736732254539	0.9997347664466132	0.9999999996759822	8/109	82/480
Tgd.vg2.24ahi.Th.rnk	-54.73496934900098	0.9873635470071169	0.9999999996759822	13/109	89/480
preT.ETP.2A.Th.rnk	-44.237332859586274	0.7542157447510268	0.9999999996759822	12/109	60/480
T.8SP69..Th.rnk	-44.995548457122005	0.7603905229503032	0.9999999996759822	16/109	79/480
BEC.MLN.rnk	-195.28905127360363	0.9160315547709781	0.9999999996759822	13/109	75/480
FRC.MLN.rnk	-254.13365238361052	0.8852519905866107	0.9999999996759822	15/109	82/480
Tgd.vg1.vd6.24ahi.Th.rnk	-19.59502762114632	0.999309607375883	0.9999999996759822	19/109	138/480
B.GC.Sp.rnk	-40.60777814646519	0.9922154046197006	0.9999999996759822	21/109	133/480
MF.BM.rnk	-50.24915525562141	0.9492915452649946	0.9999999996759822	17/109	99/480
SC.MEP.BM.rnk	-287.18797673865714	0.9999999996759822	0.9999999996759822	2/109	88/480
preT.DN2.Th.rnk	-62.67206914251015	0.9976361655953395	0.9999999996759822	15/109	110/480
T.DN4.Th.rnk	-92.06748193870956	0.9999996706088606	0.9999999996759822	10/109	123/480
SC.STSL.FL.rnk	-116.28409038045149	0.9998271211105497	0.9999999996759822	8/109	84/480
preT.DN2.3.Th.rnk	-65.75047403382534	0.9990721982904885	0.9999999996759822	12/109	99/480
preT.DN3.4.Th.rnk	-135.93592410149628	0.9999977045599261	0.9999999996759822	9/109	109/480
St.31.38.44..SLN.rnk	-190.85524908662222	0.9342362577997971	0.9999999996759822	12/109	72/480
SC.LTSL.BM.rnk	-113.07933500750755	0.7840859788192333	0.9999999996759822	9/109	47/480
T.DP69..Th.rnk	-80.43464814161975	0.7542157447510268	0.9999999996759822	12/109	60/480
T.4SP24int.Th.rnk	-71.22920793120694	0.7874550840380753	0.9999999996759822	14/109	71/480
Tgd.vg2.24ahi.e17.Th.rnk	-60.34959957862746	0.9998996144734716	0.9999999996759822	15/109	127/480
preT.ETP.Th.rnk	-22.210185396714596	0.844083714990082	0.9999999996759822	15/109	79/480
preT.DN2A.Th.rnk	-36.081891369891586	0.9555157898645068	0.9999999996759822	18/109	105/480
MLP.BM.rnk	-59.74910436326258	0.9345245346973668	0.9999999996759822	15/109	87/480
proB.FrA.FL.rnk	-92.43449405311806	0.9998639073307743	0.9999999996759822	14/109	120/480
SC.GMP.BM.rnk	-142.34465088969625	0.9967378369665952	0.9999999996759822	12/109	92/480
MLP.FL.rnk	-116.31923503557624	0.9999920901843511	0.9999999996759822	11/109	116/480
LEC.SLN.rnk	-238.11805506922636	0.8560155070536476	0.9999999996759822	14/109	75/480
proB.CLP.FL.rnk	-113.58361202808554	0.999996106718641	0.9999999996759822	10/109	113/480
Tgd.vg3.24ahi.e17.Th.rnk	-67.18740064484214	0.998073500761113	0.9999999996759822	12/109	95/480
T.DP.Th.rnk	-142.37166217365626	0.9592149563984956	0.9999999996759822	9/109	60/480
Tgd.vg5.24ahi.Th.rnk	-25.729977649942274	0.9969921526198237	0.9999999996759822	17/109	119/480
Fi.Sk.rnk	-350.399288776994	0.9998156494200333	0.9999999996759822	6/109	71/480
SC.MPP34F.BM.rnk	-58.152257420462355	0.9965869012189712	0.9999999996759822	9/109	75/480
preB.FrD.FL.rnk	-105.47725064884203	0.9946357400677408	0.9999999996759822	15/109	105/480
proB.FrBC.FL.rnk	-178.73176991243855	0.9999994052211555	0.9999999996759822	8/109	108/480
SC.LTSL.FL.rnk	-165.95815663117963	0.9994058316165567	0.9999999996759822	7/109	72/480
T.4int8..Th.rnk	-47.933505779436494	0.7349472044139245	0.9999999996759822	18/109	87/480
SC.MDP.BM.rnk	-66.82847000809306	0.9979116321714592	0.9999999996759822	16/109	116/480
preB.FrD.BM.rnk	-82.36261754632622	0.9545815037569708	0.9999999996759822	15/109	90/480
SC.ST34F.BM.rnk	-80.68474570238497	0.9945447888901776	0.9999999996759822	10/109	78/480
proB.FrA.BM.rnk	-53.60683144956822	0.9835634987400305	0.9999999996759822	12/109	82/480
proB.FrBC.BM.rnk	-98.84017811084443	0.9999254906593343	0.9999999996759822	9/109	94/480
Sample ID	Score	p-value	adjusted p-value

## Sheet: c5
Cell type (in Immgen notation)	Enrichment score	p-value	adjusted p-value	overlap with the query set	overlap with background set
B.MZ.Sp.rnk	129.9125289642316	6.626643148292757E-7	6.427843853843974E-5	31/70	98/480
B.Fo.Sp.rnk	123.39429753230748	3.126728757611009E-5	0.0020219512632551192	29/70	103/480
B1b.PC.rnk	120.07733682031578	9.976382152157936E-5	0.0038708362750372793	28/70	103/480
MF.Medl.SLN.rnk	122.37991008115101	8.891608260419943E-5	0.0038708362750372793	27/70	97/480
B.T2.Sp.rnk	107.53889222186989	1.4909205155331614E-4	0.004820643000223889	28/70	105/480
CD19Control.rnk	131.70728112199342	4.56668120616006E-4	0.010265355999421405	28/70	111/480
B.Fo.PC.rnk	89.76941264409734	4.762278556432611E-4	0.010265355999421405	24/70	89/480
MF.11cloSer.Salm3.SI.rnk	210.5527349171463	4.319009992279796E-4	0.010265355999421405	33/70	140/480
B1a.PC.rnk	93.69925540539862	5.747193434982755E-4	0.010491092534470947	26/70	101/480
MF.103.11b..Salm3.SI.rnk	196.83744306884375	5.948557622638166E-4	0.010491092534470947	32/70	136/480
Mo.6C.IIint.Bl.rnk	92.00446531114308	9.737500953343618E-4	0.013042856687657312	26/70	104/480
NK.MCMV1.Sp.rnk	60.972881741651	9.179397670783559E-4	0.013042856687657312	23/70	87/480
B.FrF.BM.rnk	97.09739565249492	9.919880194747101E-4	0.013042856687657312	22/70	82/480
B.T1.Sp.rnk	87.00189712818717	0.0010084683005920601	0.013042856687657312	24/70	93/480
MF.11cloSer.SI.rnk	176.94021328520378	0.0011029913528141724	0.01337377015287184	31/70	134/480
B.Fo.LN.rnk	105.51678031525799	0.0014418508807067267	0.01645406299159441	22/70	84/480
MF.103.11b..SI.rnk	179.10030078002245	0.0017132071188956347	0.01846456561476406	31/70	137/480
GN.Thio.PC.rnk	51.297177211588696	0.0024702257718300694	0.02522230524921229	25/70	104/480
B1a.Sp.rnk	105.25155000319546	0.0027670619348520668	0.026840500768065045	24/70	99/480
DC.4..Sp.rnk	118.96915097045078	0.0030497931160963143	0.028174279262985	29/70	129/480
NK.DAP10..Sp.rnk	31.58843736910164	0.004085963381144672	0.03549634785742746	20/70	79/480
B.Fo.MLN.rnk	109.34886712960494	0.004208329900622843	0.03549634785742746	23/70	96/480
NK.H..MCMV1.Sp.rnk	39.30108275298764	0.004676112358246394	0.03779857489582502	22/70	91/480
NK.49H..Sp.rnk	31.975187887497096	0.005165518780761621	0.040084425738710176	21/70	86/480
DC.103.11b..PolyIC.Lu.rnk	143.41887494100038	0.005663456407443911	0.04073895823167114	31/70	146/480
B.T3.Sp.rnk	113.03754748070612	0.005669855011624333	0.04073895823167114	23/70	98/480
GN.Arth.BM.rnk	-20.206246806972423	0.0060309455350048575	0.04178583692110509	21/70	87/480
Mo.6C.II..Bl.rnk	73.75091673605868	0.006548331863805412	0.04380608212338793	23/70	99/480
T.8Eff.Sp.OT1.d15.LisOva.rnk	28.112815168953393	0.007014595677460196	0.04536105204757593	21/70	88/480
NK.49CI..Sp.rnk	35.418161106178154	0.007264062259162196	0.04545897026701503	19/70	77/480
Mo.6C.II..LN.rnk	136.72677003822022	0.007782648710260354	0.047182307805953394	25/70	112/480
MF.RP.Sp.rnk	38.05127340622371	0.009685741882750839	0.05694042197738372	22/70	96/480
MF.Thio5.II.480lo.PC.rnk	59.110879324606344	0.010399136761538627	0.0593362509334851	20/70	85/480
MF.II.480hi.PC.rnk	3.365255508098726	0.01082022105192814	0.05997493954497312	18/70	74/480
NK.DAP12..Sp.rnk	25.62203743837121	0.011467343655928103	0.06179624081250144	19/70	80/480
T.8Eff.Sp.OT1.d8.LisOva.rnk	34.24665537149737	0.014147108115533578	0.07417672903820309	21/70	93/480
MF.169.11chi.SLN.rnk	84.32114465341367	0.018293103568951974	0.07657877859984055	21/70	95/480
GN.BM.rnk	6.5888344479282575	0.018552590691713947	0.07657877859984055	23/70	107/480
T.8Eff.Sp.OT1.d8.VSVOva.rnk	36.00653384075797	0.018293103568951974	0.07657877859984055	21/70	95/480
T.8Mem.Sp.OT1.d45.VSVOva.rnk	44.74964126045543	0.018487665592983506	0.07657877859984055	22/70	101/480
B.FrE.BM.rnk	32.78706635286221	0.01679425344633587	0.07657877859984055	18/70	77/480
Tgd.Sp.rnk	41.17924192555445	0.01746052984275405	0.07657877859984055	19/70	83/480
GN.Arth.SynF.rnk	28.01181679792326	0.018293103568951974	0.07657877859984055	21/70	95/480
T.4FP3.25..AA.rnk	10.799898070213889	0.016112949457644445	0.07657877859984055	21/70	94/480
MF.II.480lo.PC.rnk	59.84589731649242	0.01795540161999876	0.07657877859984055	20/70	89/480
NK.Sp.rnk	17.64478850997413	0.015942702217719977	0.07657877859984055	17/70	71/480
NK.MCMV7.Sp.rnk	47.204031857265996	0.02070316484108829	0.08050130058091318	21/70	96/480
T.8Mem.Sp.OT1.d106.VSVOva.rnk	29.93388877761303	0.020404064888123304	0.08050130058091318	20/70	90/480
DC.103.11b.24..Lu.rnk	85.97837966590504	0.020747757881678656	0.08050130058091318	24/70	114/480
DC.103.11b..LuLN.rnk	37.318346473502515	0.023110063299268527	0.0872710398509424	20/70	91/480
DC.8.4.11b..Sp.rnk	95.83212699620928	0.02339223748581961	0.0872710398509424	23/70	109/480
DC.103.11b..Lv.rnk	97.86213882775651	0.026162547623629052	0.09102966426144013	23/70	110/480
T.8Mem.Sp.OT1.d45.LisOva.rnk	40.045413804142484	0.026276604116704367	0.09102966426144013	21/70	98/480
T.8Eff.Sp.OT1.d10.LisOva.rnk	42.00867856831332	0.026276604116704367	0.09102966426144013	21/70	98/480
DC.103.11b..Salm3.SI.rnk	96.65321442463247	0.025502269377834206	0.09102966426144013	29/70	147/480
NK.b2m..Sp.rnk	24.78433053560805	0.028527343695100158	0.09709306450613035	18/70	81/480
DC.IIhilang.103.11b..SLN.rnk	-38.77312772133747	0.030535524721439136	0.10213606544757228	16/70	70/480
T.8Eff.Sp.OT1.d15.VSVOva.rnk	17.303207916367185	0.03154841858246998	0.10373547805083348	17/70	76/480
DC.IIhilang.103.11blo.SLN.rnk	-20.999718765082292	0.0357287653710413	0.11552300803303353	17/70	77/480
MF.Thio5.II.480int.PC.rnk	38.246638851221434	0.0367284866756203	0.11680862975525144	19/70	89/480
T.8Mem.Sp.OT1.d100.LisOva.rnk	48.16838199656748	0.04535202731555884	0.1419079564390067	21/70	103/480
MF.103.11b..Lu.rnk	52.00197308731174	0.056536335577425864	0.17409601749239076	19/70	93/480
DC.8..Sp.rnk	71.80336987975843	0.06094113539241056	0.18472781665824453	21/70	106/480
T.4FP3.25..LN.rnk	12.658361767965179	0.06802873423033991	0.20303960677978372	20/70	101/480
DC.103.11b..SI.rnk	84.90272791900668	0.0743115938997655	0.21517088382917174	24/70	127/480
B.FrE.FL.rnk	13.570924034964696	0.07329253961343134	0.21517088382917174	21/70	108/480
GN.Bl.rnk	13.64472394144175	0.07579562864898808	0.21624046996917184	19/70	96/480
St.31.38.44..SLN.rnk	-78.47959280805495	0.07743370775045663	0.21771216382012443	15/70	72/480
Mo.6C.II..BM.rnk	24.545615437483484	0.08170839177884028	0.22644897150135732	20/70	103/480
GN.UrAc.PC.rnk	19.715535242938415	0.08312468559377516	0.22712942260834337	19/70	97/480
DC.8.4.11b..SLN.rnk	58.4461418646872	0.08525649272789244	0.22792680339860594	22/70	116/480
Ep.MEChi.Th.rnk	-124.39038056343894	0.08576627138194966	0.22792680339860594	16/70	79/480
NKT.4..Lv.rnk	2.5189866146036244	0.09240820513609488	0.2394176005689765	18/70	92/480
MF.Sbcaps.SLN.rnk	70.11611160834848	0.09451682687364427	0.2394176005689765	16/70	80/480
MF.Thio5.II.480hi.PC.rnk	11.689519395247602	0.09502657342170717	0.2394176005689765	15/70	74/480
DC.103.11b.F4.80lo.Kd.rnk	71.44327464765841	0.09262813202273698	0.2394176005689765	22/70	117/480
DC.8.4.11b..MLN.rnk	57.64357002219972	0.09718154735757638	0.24170795112012586	20/70	105/480
T.8Mem.LN.rnk	-8.49519354250928	0.10383280287403303	0.24868597231558529	16/70	81/480
Tgd.vg2..act.Sp.rnk	8.431915018662112	0.10383280287403303	0.24868597231558529	16/70	81/480
NK.H..MCMV7.Sp.rnk	23.908600176716828	0.10383280287403303	0.24868597231558529	16/70	81/480
CD4Control.rnk	-1.0911445829352935	0.10797080792572773	0.25544313094623394	19/70	100/480
Fi.MTS15..Th.rnk	-129.12648958489726	0.11502660050347853	0.2688573553936727	15/70	76/480
DC.4..SLN.rnk	55.03037439129229	0.12991789531818482	0.29307060106660293	18/70	96/480
Fi.Sk.rnk	-185.1267868744939	0.12731246384864406	0.29307060106660293	14/70	71/480
CD4TESTCJ.rnk	-1.4126634784572254	0.12991789531818482	0.29307060106660293	18/70	96/480
DC.4..MLN.rnk	88.43486921331358	0.14401991555285873	0.32114785766959303	20/70	110/480
Tgd.vg1.vd6.24alo.Th.rnk	-14.557500229890863	0.1495657759668504	0.32972455156328384	15/70	79/480
DC.8..MLN.rnk	40.533213952072025	0.1589538576695604	0.34263387097660797	16/70	86/480
NKT.4..Sp.rnk	1.5905969472695851	0.1589538576695604	0.34263387097660797	16/70	86/480
T.4Nve.Sp.rnk	-2.0180442539897294	0.16760661546475333	0.357315202199584	17/70	93/480
DC.pDC.8..MLN.rnk	17.2861807368725	0.1755504197695876	0.3585989030135887	15/70	81/480
DC.8..SLN.rnk	27.7410812267465	0.1755504197695876	0.3585989030135887	15/70	81/480
DC.pDC.8..Sp.rnk	25.440656973203797	0.17560255559943777	0.3585989030135887	18/70	100/480
T.8Eff.Sp.OT1.d6.VSVOva.rnk	22.458839349277373	0.17560255559943777	0.3585989030135887	18/70	100/480
LEC.SLN.rnk	-152.75657443252166	0.17923775604088482	0.3622096319992881	14/70	75/480
T.4Nve.PP.rnk	-21.134000326495855	0.19373704922675072	0.38747409845350145	14/70	76/480
T.4Nve.LN.rnk	-26.92668515271289	0.20377946973865357	0.3993254255484726	15/70	83/480
MF.Lu.rnk	-60.13433942372962	0.20377946973865357	0.3993254255484726	15/70	83/480
Tgd.vg2..Sp.rnk	-0.6375020063882582	0.21293280170708304	0.4130896353117411	16/70	90/480
T.8Nve.Sp.OT1.rnk	4.383057104113859	0.22221372543732465	0.4226417915180488	19/70	110/480
T.4Mem44h62l.Sp.rnk	12.35448254922584	0.2213146898290402	0.4226417915180488	17/70	97/480
T.4Nve.MLN.rnk	-36.9481795447851	0.2300848874767129	0.4333637686454592	13/70	72/480
FRC.SLN.rnk	-95.27767846071986	0.23409163932950805	0.4366709425954285	15/70	85/480
T.4Mem.Sp.rnk	23.93699851352297	0.24347820979537982	0.44561106321041216	18/70	105/480
T.4Mem44h62l.LN.rnk	2.621619205977858	0.24289400291221122	0.44561106321041216	16/70	92/480
DC.pDC.8..SLN.rnk	12.446336365478645	0.2662798280392885	0.4827877256039436	15/70	87/480
T.4FP3.25..Sp.rnk	-10.372193000097084	0.28225904972993227	0.5070208856259895	13/70	75/480
FRC.MLN.rnk	-118.68905114858423	0.29163759256274274	0.514342663247019	14/70	82/480
CD4TESTDB.rnk	-11.568834727957372	0.29053244082831375	0.514342663247019	12/70	69/480
Tgd.vg2..Sp.TCRbko.rnk	-2.5554486008781394	0.30009683276027854	0.5152104916415402	15/70	89/480
T.8Mem.Sp.rnk	15.480929445876733	0.2983375735486631	0.5152104916415402	17/70	102/480
T.8Nve.LN.rnk	-15.333369437492573	0.2983375735486631	0.5152104916415402	17/70	102/480
CD4TESTNA.rnk	-8.633601124236975	0.3097009431374829	0.5224520258145364	12/70	70/480
CD4TESTJS.rnk	-19.744368512185947	0.3094638783531376	0.5224520258145364	14/70	83/480
Tgd.vg2.24alo.Th.rnk	-36.663502170404755	0.3192079698968537	0.5247995437287255	11/70	64/480
T.4.8int.Th.rnk	-55.04501249320124	0.3192079698968537	0.5247995437287255	11/70	64/480
T.8Nve.Sp.rnk	-33.991288379984404	0.3191564764729449	0.5247995437287255	13/70	77/480
T.8Eff.Sp.OT1.d6.LisOva.rnk	48.604595616436654	0.3274482942896272	0.5322487515537985	22/70	137/480
T.4SP24int.Th.rnk	-64.73949451818773	0.3292260318889475	0.5322487515537985	12/70	71/480
T.4Mem.LN.rnk	-4.456207511297252	0.34606129635546123	0.5548420784542105	14/70	85/480
SC.CDP.BM.rnk	26.116995465553394	0.36500743322360124	0.580421656109661	20/70	126/480
DC.103.11b..Lu.rnk	45.62649985764343	0.3714006405789583	0.5857863761977065	18/70	113/480
T.4.LN.BDC.rnk	-29.593105071614687	0.39637560291272667	0.6201360239118465	13/70	81/480
BEC.SLN.rnk	-117.24367236414712	0.40980922286875293	0.6260077892640793	12/70	75/480
MF.Microglia.CNS.rnk	-115.8556179548716	0.40899585407405553	0.6260077892640793	9/70	55/480
T.4FP3..Sp.rnk	-31.83512364264791	0.40980922286875293	0.6260077892640793	12/70	75/480
T.4.PLN.BDC.rnk	-15.650773290218373	0.41610885123953517	0.6306649776599205	13/70	82/480
LEC.MLN.rnk	-159.73669979661716	0.43029992197948014	0.6471177121241793	12/70	76/480
proB.CLP.BM.rnk	-3.417053931706888	0.4457245818428773	0.6651582221347553	15/70	97/480
T.4SP69..Th.rnk	-55.76945800522362	0.45081871191914824	0.6676246573459141	12/70	77/480
T.4.Pa.BDC.rnk	-8.132315680468416	0.45574302850100795	0.6698041479484511	13/70	84/480
DC.8..Th.rnk	75.12975069940873	0.4745174278964081	0.6921532406910013	23/70	153/480
T.8Nve.MLN.rnk	-16.51322310223646	0.4794603229680626	0.6941440496701802	14/70	92/480
T.8Nve.PP.rnk	-33.45571246503614	0.48789042855068365	0.6963152331224485	11/70	72/480
T.8SP69..Th.rnk	-42.38922262771347	0.4917277677204919	0.6963152331224485	12/70	79/480
Tgd.vg5..act.IEL.rnk	-46.947811727607494	0.4917277677204919	0.6963152331224485	12/70	79/480
T.8Eff.Sp.OT1.12hr.LisOva.rnk	-5.466070648955432	0.5252135538856044	0.7383436916942555	17/70	115/480
BEC.MLN.rnk	-139.15005329829557	0.5504657167644228	0.7682758924625758	11/70	75/480
NKT.44.NK1.1..Th.rnk	-28.55223938356092	0.5568172736472145	0.7715896506254257	15/70	103/480
T.4SP24..Th.rnk	-29.312235932854616	0.5725971986782549	0.7822806798843764	13/70	90/480
preB.FrD.BM.rnk	-35.58211241642823	0.5725971986782549	0.7822806798843764	13/70	90/480
preB.FrD.FL.rnk	-36.964741512879584	0.5925533645419535	0.8038835854625104	15/70	105/480
Tgd.vg5..IEL.rnk	-62.45834724522773	0.6112682174638067	0.8235141263054062	10/70	71/480
DC.LC.Sk.rnk	-71.7061356133211	0.6466965672887972	0.8652354072691494	12/70	87/480
T.8SP24..Th.rnk	-24.0893279321684	0.6614624352650907	0.8729504247716163	14/70	102/480
SC.MDP.BM.rnk	-20.096631861240972	0.6599094353721617	0.8729504247716163	16/70	116/480
SC.LTSL.BM.rnk	-100.93126125174528	0.7122999532322403	0.9336904792368554	6/70	47/480
proB.FrA.FL.rnk	-19.077460548667194	0.7208322883384278	0.9355821529039938	16/70	120/480
T.DPsm.Th.rnk	-124.64564314169776	0.7233882625546344	0.9355821529039938	7/70	55/480
T.8SP24int.Th.rnk	-33.12982302535625	0.7422821129421513	0.9495145090911169	13/70	100/480
T.8Eff.Sp.OT1.24hr.LisOva.rnk	0.816756031450379	0.7488439169636127	0.9495145090911169	16/70	122/480
T.8Eff.Sp.OT1.d5.VSVOva.rnk	28.330983757582853	0.7456993131029468	0.9495145090911169	18/70	136/480
MLP.BM.rnk	-32.09385327971521	0.7648621386707032	0.9573113219491381	11/70	87/480
T.4int8..Th.rnk	-44.192519147142065	0.7648621386707032	0.9573113219491381	11/70	87/480
preT.DN3A.Th.rnk	-85.10663411950023	0.799034196285602	0.974922226914508	8/70	67/480
B.GC.Sp.rnk	22.757919955174238	0.7972735316010441	0.974922226914508	17/70	133/480
SC.LT34F.BM.rnk	-35.91149281323122	0.799034196285602	0.974922226914508	8/70	67/480
proB.FrA.BM.rnk	-23.166286239154825	0.7986471473696429	0.974922226914508	10/70	82/480
preB.FrC.BM.rnk	-82.3134084708076	0.990742535070279	0.999997251892821	9/70	108/480
preT.DN3B.Th.rnk	-120.5580365705657	0.999997251892821	0.999997251892821	4/70	115/480
Tgd.Th.rnk	-41.77107304035277	0.9840106770139495	0.999997251892821	9/70	103/480
T.8Eff.Sp.OT1.48hr.LisOva.rnk	-18.5401919415667	0.9953704038326994	0.999997251892821	12/70	139/480
preT.DN2B.Th.rnk	-69.91116558505641	0.9953687864106062	0.999997251892821	9/70	114/480
Tgd.vg3.24alo.e17.Th.rnk	-17.837762658910055	0.984993142883003	0.999997251892821	13/70	136/480
T.ISP.Th.rnk	-130.71325724143716	0.9998376765624288	0.999997251892821	7/70	121/480
T.DPbl.Th.rnk	-141.9762792992682	0.9971443945393984	0.999997251892821	9/70	118/480
SC.CMP.BM.rnk	-67.93387189867612	0.9753265964977302	0.999997251892821	7/70	82/480
Tgd.vg2.24ahi.Th.rnk	-56.0239047925316	0.9711893483843562	0.999997251892821	8/70	89/480
preT.ETP.2A.Th.rnk	-45.64986121941188	0.9030274569703534	0.999997251892821	6/70	60/480
Tgd.vg1.vd6.24ahi.Th.rnk	-29.763177142954035	0.9948155938807983	0.999997251892821	12/70	138/480
MF.BM.rnk	-21.648297840201323	0.9473355639990442	0.999997251892821	10/70	99/480
SC.MEP.BM.rnk	-241.66729023802918	0.999996062798792	0.999997251892821	2/70	88/480
preT.DN2.Th.rnk	-58.041289723532785	0.9926185461091167	0.999997251892821	9/70	110/480
T.DN4.Th.rnk	-86.3344281706003	0.9999953435541502	0.999997251892821	5/70	123/480
SC.STSL.FL.rnk	-56.83243041968168	0.9929976228742012	0.999997251892821	6/70	84/480
preT.DN2.3.Th.rnk	-68.06095631518656	0.9966384106404921	0.999997251892821	7/70	99/480
preT.DN3.4.Th.rnk	-125.32358346424951	0.9999518483487618	0.999997251892821	5/70	109/480
T.DP69..Th.rnk	-82.9268905042983	0.9030274569703534	0.999997251892821	6/70	60/480
Tgd.vg2.24ahi.e17.Th.rnk	-41.72324630706734	0.9928736572321364	0.999997251892821	11/70	127/480
preT.ETP.Th.rnk	-42.01804579054911	0.924532420342244	0.999997251892821	8/70	79/480
preT.DN2A.Th.rnk	-47.3518734961061	0.9871064751706738	0.999997251892821	9/70	105/480
SC.STSL.BM.rnk	-57.87547277010407	0.833763325693064	0.999997251892821	5/70	46/480
SC.GMP.BM.rnk	-83.9145761287655	0.9042714060168394	0.999997251892821	10/70	92/480
MLP.FL.rnk	-57.715076381408416	0.9963555466238928	0.999997251892821	9/70	116/480
proB.CLP.FL.rnk	-42.12854630179546	0.9698603599308421	0.999997251892821	11/70	113/480
Tgd.vg3.24ahi.e17.Th.rnk	-51.445396990892085	0.9847529000185303	0.999997251892821	8/70	95/480
T.DP.Th.rnk	-142.3282210858406	0.9595683813616626	0.999997251892821	5/70	60/480
Tgd.vg5.24ahi.Th.rnk	-29.882074317695533	0.9930874796757838	0.999997251892821	10/70	119/480
SC.MPP34F.BM.rnk	-54.572553510763065	0.99827886117382	0.999997251892821	4/70	75/480
proB.FrBC.FL.rnk	-80.05955265651242	0.9966612852676903	0.999997251892821	8/70	108/480
SC.LTSL.FL.rnk	-113.88109525415457	0.9902162325289702	0.999997251892821	5/70	72/480
SC.ST34F.BM.rnk	-71.46105867794199	0.9954730056642366	0.999997251892821	5/70	78/480
proB.FrBC.BM.rnk	-51.89257126073873	0.9602510186659399	0.999997251892821	9/70	94/480

## Sheet: c6
T.4FP3.25..Sp.rnk	55.11544523586167	3.007690118613674E-6	2.9174594150552637E-4	26/73	75/480
T.8Nve.Sp.rnk	65.29429014142639	5.466796027401396E-6	3.5351947643862363E-4	26/73	77/480
T.8SP69..Th.rnk	70.93640651465084	9.671196280415494E-6	3.932349951445903E-4	26/73	79/480
T.4.Pa.BDC.rnk	65.94232988688042	1.0134922555272945E-5	3.932349951445903E-4	27/73	84/480
T.4SP24..Th.rnk	60.2452096922146	4.59991925415349E-5	0.0014873072255096283	27/73	90/480
T.8Eff.Sp.OT1.d15.VSVOva.rnk	55.54472735590278	5.692376616822829E-5	0.0015776015195194699	24/73	76/480
Tgd.vg2..Sp.rnk	61.418819956502425	1.4662616417842185E-4	0.0017009632510170659	26/73	90/480
BEC.SLN.rnk	-15.963544686516745	1.4905348075922742E-4	0.0017009632510170659	23/73	75/480
T.8Eff.Sp.OT1.d8.VSVOva.rnk	79.06299807066867	1.4137727482879504E-4	0.0017009632510170659	27/73	95/480
CD4TESTDB.rnk	43.35551196827608	1.1190622542462048E-4	0.0017009632510170659	22/73	69/480
T.8Mem.Sp.OT1.d45.LisOva.rnk	75.74146174956616	8.795450303400508E-5	0.0017009632510170659	28/73	98/480
T.4.PLN.BDC.rnk	68.1508889197603	7.45832408579872E-5	0.0017009632510170659	25/73	82/480
T.4FP3..Sp.rnk	37.308607770025326	1.4905348075922742E-4	0.0017009632510170659	23/73	75/480
CD4TESTNA.rnk	48.54135913414028	1.4425320197274642E-4	0.0017009632510170659	22/73	70/480
LEC.SLN.rnk	-57.4437337576968	1.4905348075922742E-4	0.0017009632510170659	23/73	75/480
T.8Eff.Sp.OT1.d10.LisOva.rnk	77.11840462579723	8.795450303400508E-5	0.0017009632510170659	28/73	98/480
T.8Nve.PP.rnk	52.93132232972316	2.3500656697297487E-4	0.0017743260785529874	22/73	72/480
T.4SP69..Th.rnk	40.32626043192447	2.3833957940077322E-4	0.0017743260785529874	23/73	77/480
T.8Mem.LN.rnk	67.39129778263624	1.8973494561371726E-4	0.0017743260785529874	24/73	81/480
T.4Nve.MLN.rnk	36.22517268181518	2.3500656697297487E-4	0.0017743260785529874	22/73	72/480
Tgd.vg2..act.Sp.rnk	54.2786780663664	1.8973494561371726E-4	0.0017743260785529874	24/73	81/480
T.8Nve.MLN.rnk	86.07110594552829	2.2493812907210467E-4	0.0017743260785529874	26/73	92/480
T.8Mem.Sp.rnk	78.68932681944747	2.0249578171143722E-4	0.0017743260785529874	28/73	102/480
T.8Mem.Sp.OT1.d100.LisOva.rnk	91.03946738760585	2.469422892831477E-4	0.0017743260785529874	28/73	103/480
T.4.LN.BDC.rnk	56.2113972467641	1.8973494561371726E-4	0.0017743260785529874	24/73	81/480
T.4int8..Th.rnk	67.76855726973584	2.3271302936709852E-4	0.0017743260785529874	25/73	87/480
T.8Eff.Sp.OT1.d15.LisOva.rnk	66.49710635861854	2.878389289532494E-4	0.001976490247841291	25/73	88/480
CD4TESTJS.rnk	49.968677669405636	2.9545472777008986E-4	0.001976490247841291	24/73	83/480
Tgd.vg2.24alo.Th.rnk	30.1806545090775	3.542214386857851E-4	0.0021482810640035942	20/73	64/480
T.4.8int.Th.rnk	29.144340176317368	3.542214386857851E-4	0.0021482810640035942	20/73	64/480
Tgd.vg2..Sp.TCRbko.rnk	67.48685542441882	3.5435563942327327E-4	0.0021482810640035942	25/73	89/480
T.8Mem.Sp.OT1.d106.VSVOva.rnk	65.03180149125984	4.3425159144052397E-4	0.0025528729921048985	25/73	90/480
T.4Mem.LN.rnk	57.61865865071218	4.5083939931541697E-4	0.002572436572564438	24/73	85/480
T.8Mem.Sp.OT1.d45.VSVOva.rnk	80.2637640880814	4.710504470264393E-4	0.002610965334946549	27/73	101/480
T.8SP24..Th.rnk	86.72009810989353	5.677301265398403E-4	0.0029624659434058288	27/73	102/480
T.4SP24int.Th.rnk	25.71045266873455	5.802768342753685E-4	0.0029624659434058288	21/73	71/480
T.8Nve.LN.rnk	84.65555085301281	5.677301265398403E-4	0.0029624659434058288	27/73	102/480
T.4Mem44h62l.LN.rnk	63.465814625606846	6.435427661720221E-4	0.0032012127342915973	25/73	92/480
T.4Nve.Sp.rnk	57.477079110616664	7.784025075057582E-4	0.0036831728403931	25/73	93/480
T.8Eff.Sp.OT1.d8.LisOva.rnk	74.82061827616896	7.784025075057582E-4	0.0036831728403931	25/73	93/480
T.8Nve.Sp.OT1.rnk	89.1027583482853	8.932593262628998E-4	0.004126007364166727	28/73	110/480
T.4FP3.25..LN.rnk	70.12087102393942	0.0012506589265068417	0.005642507714937844	26/73	101/480
BEC.MLN.rnk	-21.683086102237716	0.0013471212518011903	0.005939580064759794	21/73	75/480
LEC.MLN.rnk	-56.35472888624253	0.0016401712115720673	0.007070960334332912	21/73	76/480
B1b.PC.rnk	7.702929343395557	0.0017552996601521286	0.007402785523250281	26/73	103/480
T.4Nve.LN.rnk	47.1181636514246	0.0022888973832251355	0.009447789198844175	22/73	83/480
T.8SP24int.Th.rnk	71.38611777099905	0.002638773694426568	0.010238441934375085	25/73	100/480
CD4Control.rnk	53.264566170211666	0.002638773694426568	0.010238441934375085	25/73	100/480
T.8Eff.Sp.OT1.d6.VSVOva.rnk	66.33138743786544	0.002638773694426568	0.010238441934375085	25/73	100/480
T.DP69..Th.rnk	23.988597187799204	0.003842698573899463	0.014069452997791823	17/73	60/480
NKT.4..Sp.rnk	39.71539342556876	0.0038437165406338485	0.014069452997791823	22/73	86/480
T.DPsm.Th.rnk	-0.9290639752425368	0.00381959441030884	0.014069452997791823	16/73	55/480
T.4Mem44h62l.Sp.rnk	62.89980667269726	0.003923992936273904	0.014097307956243286	24/73	97/480
NKT.4..Lv.rnk	44.93282516228571	0.00422972534931284	0.014832582859241784	23/73	92/480
T.4Nve.PP.rnk	30.539480534131613	0.004281570309884226	0.014832582859241784	20/73	76/480
B.T3.Sp.rnk	10.52420970954623	0.0045813028100493034	0.015323668019820083	24/73	98/480
B.MZ.Sp.rnk	30.69113462078816	0.0045813028100493034	0.015323668019820083	24/73	98/480
B.T2.Sp.rnk	10.463854078144001	0.005665641060095522	0.01835054894704984	25/73	105/480
Tgd.Sp.rnk	68.86529194102667	0.005675427509396857	0.01835054894704984	21/73	83/480
Tgd.vg1.vd6.24alo.Th.rnk	31.170721898106233	0.0070807743092563494	0.022519183868782485	20/73	79/480
CD4TESTCJ.rnk	42.64149562863741	0.0077651220996847	0.024297317537723094	23/73	96/480
B.T1.Sp.rnk	6.3887211526011	0.01118945431479945	0.03445641487414434	22/73	93/480
B1a.Sp.rnk	19.171181360950648	0.011805996937259691	0.03578692821606844	23/73	99/480
T.4Mem.Sp.rnk	68.77733911062379	0.01233138946810593	0.036804454720193086	24/73	105/480
CD19Control.rnk	15.48564016933683	0.012767231721236555	0.03696780528238644	25/73	111/480
St.31.38.44..SLN.rnk	-49.301155640798775	0.012753383608146852	0.03696780528238644	18/73	72/480
B1a.PC.rnk	6.405735611945072	0.01535755729147448	0.04381420756685367	23/73	101/480
B.Fo.MLN.rnk	0.5267031158785165	0.016754219283374196	0.04643312201392277	22/73	96/480
DC.4..SLN.rnk	37.56769901717041	0.016754219283374196	0.04643312201392277	22/73	96/480
NK.DAP12..Sp.rnk	14.242284953758004	0.01855933083961289	0.050711411026547894	19/73	80/480
NK.H..MCMV7.Sp.rnk	9.901006407322615	0.021279320226342546	0.05733594616542297	19/73	81/480
FRC.MLN.rnk	-48.73673307450644	0.024303153755091383	0.06458646340394149	19/73	82/480
FRC.SLN.rnk	-32.30427981713204	0.03540681954914055	0.09282328368288198	19/73	85/480
NKT.44.NK1.1..Th.rnk	34.156260491211164	0.038462111384133475	0.0994886614469586	22/73	103/480
NK.49H..Sp.rnk	15.859058738397508	0.03985418843302365	0.10173305994745512	19/73	86/480
DC.pDC.8..MLN.rnk	42.75425933680669	0.04321585800762963	0.1077782238908441	18/73	81/480
DC.4..MLN.rnk	63.47815132396128	0.04333351269838062	0.1077782238908441	23/73	110/480
DC.4..Sp.rnk	67.05846436004033	0.048178790973903166	0.11624445529949706	26/73	129/480
B.FrF.BM.rnk	0.692278900538026	0.04853505607865599	0.11624445529949706	18/73	82/480
DC.8.4.11b..MLN.rnk	41.19422304114774	0.04751402326829107	0.11624445529949706	22/73	105/480
B.FrE.BM.rnk	-6.4065997262932575	0.05256939102587224	0.12437148608560018	17/73	77/480
B.Fo.PC.rnk	-4.45188851059058	0.05570919341629485	0.1302118496718217	19/73	89/480
T.8Eff.Sp.OT1.d6.LisOva.rnk	77.74406948739006	0.05747861030538096	0.13274821903861794	27/73	137/480
Tgd.vg5..act.IEL.rnk	43.911057196277824	0.06576174406061915	0.1500915099736484	17/73	79/480
DC.8.4.11b..SLN.rnk	44.38535352162617	0.0768702564889708	0.17340499719605043	23/73	116/480
NK.b2m..Sp.rnk	7.172457929961872	0.08111514426369257	0.180877448128234	17/73	81/480
DC.pDC.8..SLN.rnk	30.576607314581338	0.0824288603061678	0.18171816931132448	18/73	87/480
T.4FP3.25..AA.rnk	22.514227882448374	0.09150782296161056	0.19808277550672163	19/73	94/480
DC.pDC.8..Sp.rnk	39.206589148220274	0.09189407111136569	0.19808277550672163	20/73	100/480
NK.Sp.rnk	6.1216886328181355	0.09544365746138575	0.2034732917308663	15/73	71/480
DC.IIhilang.103.11blo.SLN.rnk	-9.020895148127071	0.09735128286318076	0.20528422690714204	16/73	77/480
Tgd.vg2.24ahi.Th.rnk	2.0719040051545443	0.09965999814922549	0.20789289936505104	18/73	89/480
NK.MCMV7.Sp.rnk	15.100113289668979	0.10939989746878186	0.22107895946816333	19/73	96/480
B.Fo.LN.rnk	6.318600569974208	0.10841297888976711	0.22107895946816333	17/73	84/480
DC.103.11b.24..Lu.rnk	30.756821823055063	0.10839533543159881	0.22107895946816333	22/73	114/480
NK.DAP10..Sp.rnk	1.326711049114418	0.11781596922597491	0.2287690369046796	16/73	79/480
Ep.MEChi.Th.rnk	-79.36150011283972	0.11781596922597491	0.2287690369046796	16/73	79/480
MF.Thio5.II.480lo.PC.rnk	6.220937105109341	0.11867947004704273	0.2287690369046796	17/73	85/480
B.Fo.Sp.rnk	0.2782145664248665	0.11884639627931672	0.2287690369046796	20/73	103/480
DC.103.11b..LuLN.rnk	27.03001034620505	0.11910140581119917	0.2287690369046796	18/73	91/480
MF.Sbcaps.SLN.rnk	46.44112709217083	0.12897971826393148	0.24531436610983048	16/73	80/480
MF.103.11b..Lu.rnk	-9.643129398821076	0.14077439911244874	0.2634155450940319	18/73	93/480
T.8Eff.Sp.OT1.d5.VSVOva.rnk	59.93336195817991	0.14121245716381092	0.2634155450940319	25/73	136/480
Mo.6C.II..LN.rnk	62.217897281609375	0.14895168297719766	0.27520596664358427	21/73	112/480
Fi.MTS15..Th.rnk	-79.44429176865164	0.152862378521788	0.2797669946530837	15/73	76/480
MF.169.11chi.SLN.rnk	29.50882292225028	0.1646576761112441	0.29853821650076034	18/73	95/480
NK.49CI..Sp.rnk	7.472407511032445	0.1662924823101608	0.29871057007565927	15/73	77/480
GN.Bl.rnk	-13.936531892077923	0.17740947118258152	0.3157563065084478	18/73	96/480
DC.8.4.11b..Sp.rnk	25.038743986475303	0.18643967820374371	0.32881179610478434	20/73	109/480
MF.Microglia.CNS.rnk	-108.27025444882567	0.19416347530637015	0.33041854569680534	11/73	55/480
NK.H..MCMV1.Sp.rnk	7.948700689480299	0.19244080059790775	0.33041854569680534	17/73	91/480
GN.UrAc.PC.rnk	6.01065938708906	0.19068586541824611	0.33041854569680534	18/73	97/480
T.8Eff.Sp.OT1.24hr.LisOva.rnk	51.761357030006735	0.1936906820197467	0.33041854569680534	22/73	122/480
DC.103.11b..Lv.rnk	13.800649908907834	0.19942659471083454	0.33642399455566874	20/73	110/480
GN.Thio.PC.rnk	22.684784812914348	0.20204700575281945	0.33790619927626697	19/73	104/480
DC.8..MLN.rnk	14.935702998369933	0.20860813676680498	0.34589725241675356	16/73	86/480
MF.II.480hi.PC.rnk	-25.689565590192736	0.2114920428984604	0.3477072569686553	14/73	74/480
Mo.6C.II..Bl.rnk	9.38254261941143	0.2187496600855493	0.3566170929125762	18/73	99/480
DC.LC.Sk.rnk	-71.8830974107976	0.22384978884665216	0.36189049196875434	16/73	87/480
DC.8..SLN.rnk	-2.813862970319523	0.2260246515154407	0.3623866313553347	15/73	81/480
DC.IIhilang.103.11b..SLN.rnk	-28.248967346784593	0.2469972003470351	0.392766039896105	13/73	70/480
DC.103.11b..PolyIC.Lu.rnk	42.14912458586462	0.26059039765071024	0.3936010071937746	25/73	146/480
MF.Thio5.II.480int.PC.rnk	-21.77098694538325	0.2558168588009069	0.3936010071937746	16/73	89/480
MF.11cloSer.Salm3.SI.rnk	80.38019136206918	0.265782123414353	0.3936010071937746	24/73	140/480
MF.Lu.rnk	-70.30389877925079	0.25914434037646744	0.3936010071937746	15/73	83/480
GN.Arth.SynF.rnk	-9.097860992764934	0.252326267226689	0.3936010071937746	17/73	95/480
B.FrE.FL.rnk	-34.33264816096506	0.2601116357592587	0.3936010071937746	19/73	108/480
Fi.Sk.rnk	-156.6812835279695	0.2651683354957624	0.3936010071937746	13/73	71/480
Tgd.vg5..IEL.rnk	19.3032918237215	0.2651683354957624	0.3936010071937746	13/73	71/480
MF.II.480lo.PC.rnk	9.861160175065802	0.2558168588009069	0.3936010071937746	16/73	89/480
T.8Eff.Sp.OT1.12hr.LisOva.rnk	49.349789895832046	0.27095310233317976	0.3982189534290672	20/73	115/480
Tgd.Th.rnk	8.227184152165378	0.28033896111928025	0.4089154771213562	18/73	103/480
MF.Medl.SLN.rnk	15.750636531874388	0.28497197233831434	0.4125713629375595	17/73	97/480
T.DP.Th.rnk	-19.909026787662835	0.2904132640391394	0.4173346164710596	11/73	60/480
MF.103.11b..Salm3.SI.rnk	59.69846629139409	0.3006334722808054	0.42884480604761943	23/73	136/480
preT.DN3A.Th.rnk	-39.4934051206275	0.30719284398225893	0.43500300534714037	12/73	67/480
MF.Thio5.II.480hi.PC.rnk	-34.34117309619688	0.32241138871403185	0.4532449957284216	13/73	74/480
NK.MCMV1.Sp.rnk	1.253092292876073	0.33054135340558216	0.4547873940473967	15/73	87/480
DC.8..Sp.rnk	19.555324214849744	0.3304763473138463	0.4547873940473967	18/73	106/480
GN.Arth.BM.rnk	-50.65895208137706	0.33054135340558216	0.4547873940473967	15/73	87/480
Mo.6C.II..BM.rnk	-11.91693163743613	0.3906564879292476	0.5337137933681271	17/73	103/480
Mo.6C.IIint.Bl.rnk	4.506133299377225	0.4090107897007038	0.5548817706429129	17/73	104/480
MF.103.11b..SI.rnk	38.067470322629134	0.42055820394311966	0.5665853580900362	22/73	137/480
MF.11cloSer.SI.rnk	42.18504629270032	0.4805328288255856	0.6385162246038604	21/73	134/480
DC.103.11b..Salm3.SI.rnk	33.671841884821866	0.47923697392784315	0.6385162246038604	23/73	147/480
MF.RP.Sp.rnk	-47.85871826417888	0.5037452022490501	0.6648065934443246	15/73	96/480
DC.103.11b.F4.80lo.Kd.rnk	18.26113460087905	0.5275882907528331	0.691568435176011	18/73	117/480
GN.BM.rnk	-44.61500650689659	0.5858787057137188	0.7589770013114472	16/73	107/480
DC.103.11b..SI.rnk	33.556904471079235	0.5868378876119437	0.7589770013114472	19/73	127/480
Tgd.vg5.24ahi.Th.rnk	10.906858237825018	0.6759136118252621	0.8683923224774892	17/73	119/480
DC.103.11b..Lu.rnk	-22.111349981487948	0.6881233038524979	0.8782626378117406	16/73	113/480
SC.STSL.BM.rnk	-105.00444696982115	0.732494244436931	0.9287835517697034	6/73	46/480
Tgd.vg1.vd6.24ahi.Th.rnk	23.69810463026013	0.7552216148018259	0.945245117880995	19/73	138/480
SC.LTSL.BM.rnk	-119.83485664613086	0.7527284825962983	0.945245117880995	6/73	47/480
preB.FrC.BM.rnk	-117.94964966971155	0.9998627904664315	0.9999999999999999	6/73	108/480
preT.DN3B.Th.rnk	-84.3223121490716	0.9992741345414807	0.9999999999999999	8/73	115/480
T.8Eff.Sp.OT1.48hr.LisOva.rnk	20.265039874562362	0.9051312224874898	0.9999999999999999	17/73	139/480
preT.DN2B.Th.rnk	-75.04565077782594	0.999164717442319	0.9999999999999999	8/73	114/480
Tgd.vg3.24alo.e17.Th.rnk	7.396740112170352	0.930752334622842	0.9999999999999999	16/73	136/480
T.ISP.Th.rnk	-82.57911852578145	0.9989633077588522	0.9999999999999999	9/73	121/480
T.DPbl.Th.rnk	-38.090514201792665	0.9750415631490148	0.9999999999999999	12/73	118/480
SC.CMP.BM.rnk	-128.0898334203445	0.9999409299711456	0.9999999999999999	3/73	82/480
preT.ETP.2A.Th.rnk	-91.32648727310965	0.9697951594727169	0.9999999999999999	5/73	60/480
B.GC.Sp.rnk	-31.712772883889027	0.9511365027382025	0.9999999999999999	15/73	133/480
MF.BM.rnk	-51.930591046733916	0.9939850803373594	0.9999999999999999	8/73	99/480
SC.MEP.BM.rnk	-234.48209175386344	0.9999999999999999	0.9999999999999999	0/73	88/480
preT.DN2.Th.rnk	-86.20058755481891	0.9999804055726771	0.9999999999999999	5/73	110/480
T.DN4.Th.rnk	-13.386387681356062	0.8914865153637046	0.9999999999999999	15/73	123/480
SC.STSL.FL.rnk	-125.42790737445596	0.9999583067469507	0.9999999999999999	3/73	84/480
preT.DN2.3.Th.rnk	-51.718534787965304	0.9277025661315318	0.9999999999999999	11/73	99/480
preT.DN3.4.Th.rnk	-85.3234007736045	0.995104897084481	0.9999999999999999	9/73	109/480
SC.CDP.BM.rnk	-44.97022179690847	0.9891330626650623	0.9999999999999999	12/73	126/480
SC.LT34F.BM.rnk	-88.61991382139587	0.9872716158879118	0.9999999999999999	5/73	67/480
proB.CLP.BM.rnk	-103.34442708012865	0.9999959905075498	0.9999999999999999	3/73	97/480
Tgd.vg2.24ahi.e17.Th.rnk	-22.52183122343989	0.9985827840694667	0.9999999999999999	10/73	127/480
preT.ETP.Th.rnk	-84.96205024891437	0.9762761609449637	0.9999999999999999	7/73	79/480
preT.DN2A.Th.rnk	-85.54883200051198	0.9997809334956058	0.9999999999999999	6/73	105/480
MLP.BM.rnk	-109.57863454767318	0.9992113885769075	0.9999999999999999	5/73	87/480
DC.8..Th.rnk	16.39629795731585	0.8482176966693245	0.9999999999999999	20/73	153/480
proB.FrA.FL.rnk	-112.40630446927597	0.999996627188771	0.9999999999999999	5/73	120/480
SC.GMP.BM.rnk	-124.53947176696222	0.9985016536390993	0.9999999999999999	6/73	92/480
MLP.FL.rnk	-134.73087501771033	0.9999990155311439	0.9999999999999999	4/73	116/480
proB.CLP.FL.rnk	-131.48656188858686	0.9999982735404023	0.9999999999999999	4/73	113/480
Tgd.vg3.24ahi.e17.Th.rnk	-26.153194632327413	0.8989384870662872	0.9999999999999999	11/73	95/480
SC.MPP34F.BM.rnk	-129.6654282401732	0.9999986881017365	0.9999999999999999	1/73	75/480
preB.FrD.FL.rnk	-70.50453814224119	0.9805849120399593	0.9999999999999999	10/73	105/480
proB.FrBC.FL.rnk	-140.13343191032385	0.999972444824157	0.9999999999999999	5/73	108/480
SC.LTSL.FL.rnk	-145.93767045777952	0.9996788544137383	0.9999999999999999	3/73	72/480
SC.MDP.BM.rnk	-109.71414331896891	0.997981364020563	0.9999999999999999	9/73	116/480
preB.FrD.BM.rnk	-62.92389171627236	0.9595243772156926	0.9999999999999999	9/73	90/480
SC.ST34F.BM.rnk	-136.51495099840318	0.9998825717272998	0.9999999999999999	3/73	78/480
proB.FrA.BM.rnk	-98.24108879546358	0.9941753313761584	0.9999999999999999	6/73	82/480
proB.FrBC.BM.rnk	-81.28032805631821	0.9997298653458466	0.9999999999999999	5/73	94/480
Sample ID	Score	p-value	adjusted p-value
